# Supplementary material for: Transient colonizing microbes promote gut dysbiosis and functional impairment
Source: NPJ Biofilms Microbiomes. 2024 Sep 8;10:80. doi: 10.1038/s41522-024-00561-1 (PMC11381545; doi:10.1038/s41522-024-00561-1)
Supplement: Supplementary file 3 — Supplemental Tables [file 41522_2024_561_MOESM3_ESM.xlsx]

## Sheet: S Table 1
# demographics of Swedish wellness cohorts of 86 individuals
Characteristics	Values
Age	57.93 (±4.02, N=344)
BMI (kg/m2)	25.33 (±3.73, N=344)
Weight (kg)	76.47 (±13.84, N=344)
Male	40
Female	46

## Sheet: S Table 2
# summary of markov chain model (MCM) and species-retaining probablity
MSP	inflow	inflow (5M downsizing)	inflow (15M downsizing)	inflow Upperbound (90% CI)	inflow Lowerbound (90% CI)	inflow SE	outflow	outflow (5M downsizing)	outflow (15M downsizing)	outflow Upperbound (90% CI)	outflow Lowerbound (90% CI)	outflow SE	Prevalence	Avg. abundance	Species-retaining probability at 6 months	species	PCS/TCS classification	Note: *inflow/outflow absent in 5M **absent in both 5M and 15M	Organisms detected in bloodstream infection analysis [Ecker et al, Expert Review of Molecular Diagnostics, 2014]
msp_0001	0.0120482	0.00793651	0.00806452	0.0234898	0.000606547	0.00695603	0.222222	0.333333	0.2	0.480686	0	0.157135	0.0377907	6.76373e-09	0.75	Blastocystis sp. subtype 3	-
msp_0002	0.0120968	0.0120968	0.0120968	0.0235846	0.000608993	0.00698408	0.3	0.3	0.3	0.584897	0.015103	0.173205	0.0377907	5.39248e-08	0.4	Blastocystis sp. subtype 1	TCS
msp_0003	0.0606061	0.0588235	0.0612245	0.101304	0.0199086	0.0247423	0.0566038	0.0641026	0.05625	0.0876387	0.0255688	0.0188679	0.610465	1.57945e-06	0.894737	Bacteroides cellulosilyticus	-
msp_0004	0	0	0	0	0	0	0	0	0	0	0	0	0.0116279	3.83024e-09	1	Blastocystis sp. subtype 2	-
msp_0005	0.422764	0.368056	0.464912	0.519197	0.326332	0.0586269	0.355556	0.403509	0.347222	0.439969	0.271142	0.05132	0.534884	8.53694e-07	0.547945	Escherichia coli	Stochastic		yes
msp_0006	0.035533	0.045	0.035533	0.0576237	0.0134423	0.0134302	0.131148	0.189655	0.131148	0.207416	0.0548795	0.0463677	0.235465	2.12262e-07	0.75	Blastocystis sp. subtype 4	-
msp_0007	0.235294	0.26087	0.25	0.372128	0.0984603	0.083189	0.0446429	0.0660377	0.0309735	0.0678638	0.0214219	0.0141173	0.863372	1.61409e-06	0.897436	Bacteroides ovatus	-		yes
msp_0008	0.045	0.0341463	0.045	0.0696728	0.0203272	0.015	0.137931	0.169811	0.137931	0.218144	0.0577181	0.048766	0.232558	4.95721e-07	0.72	Bacteroides intestinalis	-
msp_0009	0.0849057	0.0386266	0.0865385	0.117823	0.0519881	0.0200125	0.413043	0.44	0.34	0.568908	0.257179	0.0947587	0.177326	5.16786e-08	0.583333	[Clostridium] bolteae	TCS
msp_0010	0.0466667	0.0506329	0.0551724	0.0756792	0.0176542	0.0176383	0.0555556	0.09	0.0707965	0.0928616	0.0182495	0.0226805	0.421512	6.13691e-07	0.853659	Bacteroides fragilis 1	-		yes
msp_0011	0.244444	0.177419	0.238095	0.365675	0.123214	0.0737028	0.0516432	0.0459184	0.0416667	0.0772552	0.0260312	0.015571	0.825581	7.80972e-07	0.909091	Bacteroides thetaiotaomicron	-		yes
msp_0012	0.12	0.0769231	0.12	0.233959	0.00604121	0.069282	0.0128755	0.00862069	0.0128755	0.0251029	0.000648198	0.00743369	0.90407	1.4138e-06	0.962025	Parabacteroides distasonis	-		yes
msp_0013	0.3	0.309524	0.282051	0.442448	0.157552	0.0866025	0.0366972	0.0555556	0.0365297	0.0580383	0.0153562	0.0129744	0.851744	3.973e-06	0.911392	Ruminococcus bicirculans	PCS
msp_0014	0.172249	0.115044	0.176471	0.219469	0.125028	0.0287081	0.591837	0.71875	0.5	0.772608	0.411065	0.109901	0.206395	4.47137e-08	0.358974	Eisenbergiella tayi	TCS
msp_0015	0.276923	0.298507	0.265625	0.384285	0.169561	0.0652714	0.124352	0.136126	0.118557	0.166104	0.0826005	0.0253833	0.72093	3.00201e-06	0.808219	Roseburia faecis	-
msp_0016	0.00478469	0.00478469	0.00478469	0.0126548	0	0.00478469	0.0204082	0.0204082	0.0204082	0.0539766	0	0.0204082	0.188953	1.40571e-06	0.941176	Bacteroides plebeius	-
msp_0017	0.388235	0.39	0.402439	0.4994	0.277071	0.0675831	0.196532	0.259494	0.204545	0.251971	0.141092	0.0337049	0.659884	9.81144e-07	0.710526	Roseburia intestinalis	PCS
msp_0018	0.0484581	0.0257511	0.0588235	0.0724906	0.0244257	0.0146107	0.258065	0.16	0.324324	0.40814	0.107989	0.0912396	0.127907	3.84005e-08	0.6	Eisenbergiella massiliensis	-
msp_0019	0.0151515	0.0151515	0.0101523	0.0295403	0.000762779	0.00874773	0.0166667	0.0166667	0.0163934	0.0440809	0	0.0166667	0.235465	3.62132e-07	0.954545	Bacteroides faecis	-
msp_0020	0.0205761	0.0242915	0.0166667	0.035712	0.00544031	0.00920193	0.333333	0.545455	0.333333	0.578534	0.088133	0.149071	0.0610465	2.08216e-08	0.666667	[Clostridium] clostridioforme 1	TCS
msp_0021	0.138211	0.14	0.11215	0.193349	0.0830739	0.0335212	0.155556	0.203704	0.139073	0.21139	0.099721	0.033945	0.511628	5.6135e-07	0.740741	Bacteroides xylanisolvens	-
msp_0022	0.0280899	0.0384615	0.0280899	0.0487528	0.00742694	0.0125622	0.05	0.0789474	0.05	0.0911213	0.00887866	0.025	0.30814	1.67777e-07	0.862069	Bacteroides finegoldii	-
msp_0023	0.0606061	0.0597015	0.0606061	0.11045	0.010762	0.030303	0.015625	0.0157068	0.015625	0.0304634	0.000786615	0.0090211	0.747093	1.14431e-06	0.954545	Bacteroides caccae	-		yes
msp_0024	0.0788382	0.0401606	0.0882353	0.108588	0.0490882	0.0180867	0.764706	0.888889	0.75	1	0.415847	0.212091	0.0784884	2.09e-08	0.352941	Hungatella effluvii	TCS
msp_0025	0.113208	0.137615	0.104762	0.166962	0.0594534	0.0326802	0.0855263	0.0939597	0.0718954	0.124543	0.0465092	0.0237207	0.587209	1.9821e-06	0.894737	Akkermansia muciniphila	-
msp_0026	0.0236686	0.0236686	0.0236686	0.0431344	0.00420292	0.0118343	0.0449438	0.0449438	0.0449438	0.0819068	0.00798082	0.0224719	0.340116	5.56603e-07	0.875	Paraprevotella clara	-
msp_0027	0.0595238	0.0705882	0.060241	0.10331	0.015738	0.0266199	0.0172414	0.0231214	0.0228571	0.0336148	0.000867989	0.00995431	0.677326	8.94563e-07	0.95	Parabacteroides merdae	-
msp_0028	0.0538922	0.0689655	0.0658683	0.0834405	0.0243439	0.0179641	0.0989011	0.107143	0.10989	0.153127	0.0446752	0.032967	0.351744	1.68685e-07	0.823529	Parabacteroides goldsteinii	-
msp_0029	0.366667	0.3	0.346154	0.548512	0.184821	0.110554	0.0438596	0.0438596	0.0344828	0.0666732	0.0210461	0.0138696	0.892442	2.72238e-06	0.939759	[Eubacterium] eligens	PCS
msp_0030	0.0197628	0.0197628	0.0197628	0.0343004	0.00522528	0.00883821	1	1	1	1	0.264399	0.447214	0.0174419	5.01591e-09	NA	Klebsiella pneumoniae	TCS		yes (WHO global priority cricital)
msp_0031	0.0506329	0.04375	0.0448718	0.0800782	0.0211877	0.0179014	0.05	0.0612245	0.0490196	0.08678	0.01322	0.0223607	0.392442	1.28928e-06	0.868421	Bacteroides stercoris	-
msp_0032	0.230769	0.283019	0.189189	0.357296	0.104242	0.0769231	0.0365297	0.0585366	0.0271493	0.0577733	0.0152861	0.0129152	0.848837	1.98685e-06	0.961538	Alistipes onderdonkii	-
msp_0033	0.015873	0.011811	0.015873	0.0289274	0.00281862	0.00793651	0.166667	0.25	0.166667	0.440809	0	0.166667	0.0290698	9.87386e-09	0.75	Bacteroides fragilis 2	-
msp_0034	0.144737	0.134146	0.133333	0.216518	0.0729558	0.0436398	0.0604396	0.0568182	0.0491803	0.0904141	0.030465	0.0182232	0.706395	2.97859e-06	0.897059	[Faecalibacterium] sp. CAG:74	-
msp_0035	0.125	0.12	0.101449	0.193536	0.0564644	0.0416667	0.0430108	0.0546448	0.026455	0.0680234	0.0179981	0.0152066	0.726744	3.40601e-06	0.925373	Bacteroides dorei	-
msp_0036	0.0154639	0.0205128	0.0154639	0.0301493	0.000778506	0.0089281	0.046875	0.0634921	0.046875	0.0913902	0.00235985	0.0270633	0.247093	1.2028e-06	0.869565	Bacteroides eggerthii	-
msp_0037	0.0147059	0.0145631	0.0147059	0.0286714	0.000740344	0.00849045	0.0555556	0.0769231	0.0555556	0.108314	0.00279685	0.032075	0.209302	1.01112e-07	0.8	Bacteroides salyersiae	-
msp_0038	0.0833333	0.0855615	0.0571429	0.118725	0.0479417	0.0215166	0.179487	0.211268	0.13253	0.258391	0.100584	0.04797	0.302326	1.01449e-07	0.735294	unclassified Lentisphaeria	-
msp_0039	0.0955882	0.121429	0.110294	0.139196	0.0519809	0.0265114	0.114754	0.144068	0.114754	0.165201	0.0643076	0.0306693	0.465116	1.75808e-06	0.86	Lachnospiraceae bacterium hRUG904 / Clostridiales bacterium RUG495 / [Clostridium] sp. CAG:127	-
msp_0040	0.0301205	0.0301205	0.0301205	0.0522771	0.00796383	0.0134703	0.0543478	0.0543478	0.0543478	0.0943261	0.0143695	0.0243051	0.357558	1.23871e-06	0.878788	Bacteroides massiliensis	-
msp_0041	0.00478469	0.00952381	0.0144231	0.0126548	0	0.00478469	0.0612245	0.0833333	0.08	0.119367	0.00308225	0.035348	0.18314	3.44667e-06	0.941176	Prevotella copri 1	-
msp_0042	0.0808824	0.106383	0.0955882	0.120995	0.0407694	0.0243869	0.106557	0.145299	0.0983607	0.155169	0.0579459	0.0295537	0.468023	2.09266e-06	0.843137	Coprococcus eutactus 2	-
msp_0043	0.00877193	0.00877193	0.00877193	0.0189744	0	0.00620269	0.0666667	0.0666667	0.0666667	0.144206	0	0.0471405	0.116279	7.64616e-07	0.818182	Bacteroides coprocola	-
msp_0044	0.0909091	0.0612245	0.101322	0.12354	0.0582785	0.019838	0.555556	0.692308	0.516129	0.7915	0.319611	0.143444	0.116279	1.79329e-08	0.428571	Hungatella hathewayi 1	TCS
msp_0045	0.204545	0.202247	0.206897	0.283847	0.125244	0.0482118	0.1	0.100592	0.0994152	0.139894	0.0601064	0.0242536	0.662791	7.1053e-06	0.80597	Ruminococcus bromii 2	-
msp_0046	0.285714	0.375	0.285714	0.618025	0	0.202031	0.00398406	0.004	0.00398406	0.0105373	0	0.00398406	0.976744	8.65239e-06	0.988235	Bacteroides uniformis	-
msp_0047	0.221239	0.214876	0.212963	0.29402	0.148458	0.0442478	0.193103	0.19708	0.16	0.253129	0.133078	0.0364931	0.55814	5.93562e-07	0.6875	[Eubacterium] sp. CAG:115	-
msp_0048	0.457143	0.411765	0.46875	0.590067	0.324219	0.0808122	0.12234	0.179191	0.123711	0.1643	0.0803806	0.0255097	0.741279	4.09236e-07	0.822785	[Eubacterium] sp. CAG:38	PCS
msp_0049	0.00787402	0.0078125	0.00790514	0.0170322	0	0.00556777	0.5	0.5	0.6	1	0	0.353553	0.0145349	2.69597e-09	0.333333	unclassified Lachnoclostridium	TCS
msp_0050	0.230769	0.333333	0.230769	0.449921	0.0116177	0.133235	0.0122449	0.0164609	0.0122449	0.0238733	0.00061645	0.0070696	0.947674	2.25228e-06	0.987952	Anaerobutyricum hallii	-
msp_0052	0.0304348	0.0254237	0.0307018	0.049356	0.0115136	0.0115033	0.357143	0.363636	0.333333	0.54291	0.171376	0.112938	0.104651	4.60777e-08	0.384615	Blautia sp. CAG:257	TCS
msp_0053	0.258065	0.245455	0.255556	0.344711	0.171418	0.0526772	0.151515	0.182432	0.142857	0.201359	0.101671	0.030303	0.636628	1.21597e-06	0.80303	[Eubacterium] siraeum	-
msp_0054	0.0588235	0.0728155	0.0604396	0.0879966	0.0296505	0.017736	0.126761	0.288462	0.131579	0.196261	0.0572597	0.0422535	0.281977	6.86544e-08	0.7	Bacteroides nordii	-
msp_0055	0.376344	0.27027	0.364706	0.480979	0.271709	0.0636138	0.151515	0.170068	0.121387	0.201359	0.101671	0.030303	0.65407	1.07257e-06	0.726027	Firmicutes bacterium CAG:65 / [Clostridium] sp. 2789STDY5608883	PCS
msp_0056	0.0470085	0.0240964	0.0720721	0.0703221	0.023695	0.0141736	0.458333	0.555556	0.444444	0.68564	0.231027	0.138193	0.101744	1.50857e-08	0.5	unclassified Lachnoclostridium	TCS
msp_0057	0.27451	0.230159	0.28866	0.359841	0.189179	0.0518775	0.230769	0.257576	0.204969	0.294033	0.167506	0.0384615	0.584302	1.05228e-06	0.602941	Roseburia sp. CAG:45 & sp. 2789STDY5608886	-
msp_0058	0.06	0.0566038	0.0606061	0.0884897	0.0315103	0.0173205	0.293103	0.347826	0.283333	0.410033	0.176174	0.071088	0.209302	2.64329e-07	0.481481	[Ruminococcus] gnavus	-
msp_0059	0.222222	0.210526	0.2	0.351454	0.0929903	0.0785674	0.0225225	0.0227273	0.0179372	0.0390901	0.00595494	0.0100724	0.869186	2.03408e-06	0.948718	Barnesiella intestinihominis	-
msp_0060	0.192661	0.183824	0.171429	0.261813	0.123508	0.042042	0.181208	0.237705	0.150327	0.23857	0.123846	0.0348735	0.555233	4.76373e-07	0.716667	Lachnospiraceae bacterium CIM:MAG 844 / Firmicutes bacterium CAG:95	-
msp_0061	0.00787402	0.0117647	0.0117647	0.0170322	0	0.00556777	0.25	0.666667	0.333333	0.661213	0	0.25	0.0174419	1.05256e-08	0	Bacteroides congonensis	-
msp_0062	0.2	0.2	0.2	0.432617	0	0.141421	0.00403226	0.00403226	0.00403226	0.0106647	0	0.00403226	0.965116	8.57805e-07	0.988095	Odoribacter splanchnicus	-		yes
msp_0063	0.0330189	0.0372093	0.0285714	0.0535466	0.0124912	0.01248	0.130435	0.162791	0.0833333	0.218023	0.0428467	0.0532498	0.177326	1.11641e-07	0.789474	Bacteroides clarus	-
msp_0064	0.0131579	0.0131579	0.0131579	0.0256534	0.000662413	0.00759671	0.1	0.1	0.1	0.194966	0.00503434	0.057735	0.113372	1.18958e-06	0.75	unclassified Bacteroidales [Alistipes] sp. CAG:435	-
msp_0065	0.084507	0.142857	0.0985915	0.141254	0.0277598	0.0344999	0.0588235	0.0662983	0.0374332	0.0879966	0.0296505	0.017736	0.709302	1.82135e-06	0.910448	[Ruminococcus] sp. CAG:17 / Blautia sp. 2789STDY5608880	-
msp_0066	0.0484581	0.0423729	0.0575221	0.0724906	0.0244257	0.0146107	0.322581	0.363636	0.34375	0.49037	0.154791	0.102009	0.122093	3.23295e-08	0.5	[Clostridium] sp. AT4	TCS
msp_0067	0.00413223	0.00413223	0.00413223	0.0109291	0	0.00413223	0.0625	0.0625	0.0625	0.165303	0	0.0625	0.0610465	8.69941e-07	0.833333	Prevotella sp. 109 & CAG:255	-
msp_0068	0.473684	0.521739	0.444444	0.733398	0.21397	0.157895	0.0460251	0.0638298	0.0375	0.0688509	0.0231993	0.0138771	0.924419	8.54937e-06	0.917647	[Eubacterium] rectale	PCS
msp_0069	0.153846	0.266667	0.153846	0.332783	0	0.108786	0.00408163	0.00823045	0.00408163	0.0107953	0	0.00408163	0.953488	9.17054e-06	0.987952	Bacteroides vulgatus	-		yes
msp_0070	0.0135135	0.0179372	0.0135135	0.0263467	0.000680316	0.00780203	0.138889	0.171429	0.138889	0.241056	0.0367221	0.062113	0.133721	2.54749e-07	0.714286	Akkermansia muciniphila 2	-
msp_0071	0.541667	0.439024	0.5	0.788775	0.294558	0.150231	0.0555556	0.101382	0.0508475	0.0809	0.0302111	0.0154083	0.898256	6.67788e-07	0.903614	Roseburia hominis	PCS
msp_0072	0.441176	0.478261	0.5	0.628544	0.253809	0.113911	0.0535714	0.0849057	0.0526316	0.0790087	0.0281342	0.0154647	0.869186	7.73863e-07	0.914634	Roseburia inulinivorans	PCS
msp_0073	0.121387	0.1	0.135802	0.164958	0.077817	0.0264889	0.211765	0.344828	0.229167	0.293865	0.129664	0.0499134	0.331395	6.95063e-08	0.707317	Victivallales bacterium CCUG 44730	-
msp_0074	0.0994152	0.11413	0.0887574	0.139075	0.0597549	0.0241117	0.241379	0.297297	0.202247	0.328019	0.154739	0.0526733	0.325581	1.9422e-07	0.609756	Roseburia sp. CAG:100 / Lachnospiraceae bacterium CIM:MAG 54	-
msp_0075	0.5	0.564103	0.545455	0.737414	0.262586	0.144338	0.0555556	0.0913242	0.0508475	0.0809	0.0302111	0.0154083	0.901163	1.41004e-06	0.915663	Lachnospiraceae bacterium GAM79 / [Clostridium] sp. CAG:91 & sp. 2789STDY5834873	PCS
msp_0077	0.0793651	0.0773196	0.0797872	0.113071	0.0456588	0.020492	0.202899	0.21875	0.2	0.292094	0.113703	0.0542269	0.267442	2.55215e-07	0.69697	unclassified Lachnospiraceae	-
msp_0079	0.485714	0.510638	0.448276	0.679483	0.291946	0.117803	0.058296	0.07109	0.0436681	0.0848906	0.0317013	0.0161684	0.872093	4.62089e-07	0.890244	[Clostridium] sp. CAG:7	PCS
msp_0081	0.0132159	0.0132159	0.00884956	0.0257664	0.000665331	0.00763018	0.0645161	0.0645161	0.0625	0.139554	0	0.0456198	0.119186	2.64709e-07	0.833333	unclassified Prevotella	-
msp_0083	0	0	0	0	0	0	0.0434783	0.0434783	0.0434783	0.114994	0	0.0434783	0.0872093	8.92962e-08	0.875	Parabacteroides johnsonii	-
msp_0084	0	0	0	0	0	0	0	0	0	0	0	0	0.0465116	6.33256e-07	1	Prevotella sp. RUG457 & sp. RUG782 & sp. CAG:386	-
msp_0085	0.00790514	0.00790514	0.00790514	0.0170995	0	0.00558978	0.4	0.4	0.4	0.865235	0	0.282843	0.0174419	1.52387e-08	0.333333	unclassified Eisenbergiella	TCS
msp_0086	0.0779221	0.0617284	0.0829694	0.108132	0.047712	0.0183664	0.481481	0.6	0.482759	0.701133	0.261829	0.133539	0.116279	1.20079e-08	0.4	[Clostridium] symbiosum	TCS
msp_0087	0.25	0.245283	0.216495	0.332243	0.167757	0.05	0.14557	0.157895	0.124224	0.195496	0.0956428	0.0303534	0.613372	1.27514e-06	0.784615	Lachnospira pectinoschiza	-
msp_0088	0.0158103	0.00389105	0.02	0.0288131	0.00280748	0.00790514	0.6	0	0.625	1	0.030206	0.34641	0.0203488	9.90199e-10	0.333333	Butyricimonas sp. Marseille-P3923	TCS
msp_0089	0.106061	0.154762	0.106061	0.171998	0.0401231	0.0400871	0.03125	0.0804598	0.03125	0.0522346	0.0102654	0.0127578	0.744186	8.30478e-07	0.955224	Alistipes finegoldii	-
msp_0090	0.125	0.111111	0.130435	0.243707	0.00629292	0.0721688	0.017094	0.017316	0.0170213	0.0311526	0.00303544	0.00854701	0.90407	4.75531e-06	0.975	Alistipes putredinis	-
msp_0091	0.004	0.004	0.004	0.0105794	0	0.004	0.25	0.25	0.25	0.540772	0	0.176777	0.0290698	1.93729e-07	0.5	Prevotella sp. CAG:604	-
msp_0092	0.102564	0.0916667	0.104348	0.151264	0.0538638	0.0296077	0.0780142	0.0942029	0.0699301	0.116705	0.0393237	0.0235222	0.549419	4.32247e-07	0.830189	Sutterella wadsworthensis 1	-
msp_0093	0.340909	0.339623	0.341463	0.485693	0.196125	0.0880223	0.046729	0.0585366	0.0414747	0.071035	0.022423	0.014777	0.834302	1.12539e-06	0.936709	[Clostridium] sp. CAG:62	PCS
msp_0095	0.1	0.0990099	0.1	0.13678	0.06322	0.0223607	0.275862	0.285714	0.275862	0.3893	0.162424	0.0689655	0.229651	2.1477e-06	0.588235	unclassified Ruminococcaceae	-
msp_0096	0.00413223	0	0.00413223	0.0109291	0	0.00413223	0.0625	0	0.0625	0.165303	0	0.0625	0.0610465	4.15948e-07	0.833333	Bacteroides sp. CAG:443	-
msp_0097	0	0	0	0	0	0	0	0	0	0	0	0	0.0232558	3.53122e-08	1	Paraprevotella xylaniphila	-
msp_0098	0.0281124	0.0278884	0.0283401	0.0455899	0.010635	0.0106255	0.666667	0.857143	0.545455	1	0.218994	0.272166	0.0406977	1.27428e-08	0.285714	Parabacteroides gordonii	TCS
msp_0099	0.00396825	0.00790514	0.00396825	0.0104955	0	0.00396825	0.166667	0.4	0.166667	0.440809	0	0.166667	0.0232558	7.82123e-09	1	Lentisphaeria bacterium UBA1829	-
msp_0101	0	0	0	0	0	0	0	0	0	0	0	0	0.0348837	3.33233e-07	1	Bacteroides sp. CAG:875 & sp. 2789STDY5834845	-
msp_0103	0.0470085	0.0413223	0.0692641	0.0703221	0.023695	0.0141736	0.5	0.6875	0.555556	0.737414	0.262586	0.144338	0.0872093	2.4506e-08	0.357143	[Clostridium] innocuum	TCS		yes
msp_0104	0.00790514	0.00784314	0.0119048	0.0170995	0	0.00558978	0.6	0.666667	0.666667	1	0.030206	0.34641	0.0174419	1.34864e-09	0.333333	Emergencia timonensis	TCS
msp_0105	0.0405405	0.0469799	0.0405405	0.0677639	0.0133172	0.0165506	0.0545455	0.0642202	0.0545455	0.0911732	0.0179177	0.0222681	0.427326	2.06743e-06	0.902439	Ruminococcus sp. CAG:177	-
msp_0106	0.0930233	0.107143	0.0866142	0.137193	0.0488532	0.0268535	0.0930233	0.144068	0.0839695	0.137193	0.0488532	0.0268535	0.497093	1.36739e-06	0.82	Clostridiales bacterium UBA7273 / Firmicutes bacterium CAG:240	-
msp_0107	0	0.333333	0	0	0	0	0.0117188	0.0156863	0.0117188	0.0228475	0.000589962	0.00676582	0.985465	2.84512e-06	0.988372	Anaerostipes hadrus 1	-
msp_0108	0.015625	0.0078125	0.015625	0.0284754	0.00277458	0.0078125	1	1	1	1	0	0.707107	0.0116279	9.13181e-09	0.5	Enterobacter hormaechei	TCS		yes
msp_0109	0.0160643	0.00790514	0.0242915	0.0292759	0.00285258	0.00803213	0.666667	0.4	0.727273	1	0.218994	0.272166	0.0348837	3.51719e-09	0.142857	[Clostridium] scindens 2	TCS
msp_0110	0.302326	0.25	0.25641	0.440247	0.164405	0.08385	0.0465116	0.0773196	0.0273973	0.0707046	0.0223187	0.0147083	0.843023	2.92328e-07	0.936709	Bilophila wadsworthia	PCS
msp_0111	0.00784314	0.00784314	0.00784314	0.0169654	0	0.00554594	1	1	1	1	0.0503434	0.57735	0.0116279	5.31461e-09	NA	Faecalimonas umbilicata	TCS
msp_0112	0.0502283	0.0512821	0.0328638	0.0751386	0.025318	0.0151444	0.333333	0.541667	0.244444	0.4854	0.181267	0.09245	0.151163	1.70468e-08	0.5	Blautia hydrogenotrophica	TCS
msp_0113	0.0204918	0.02	0.0289256	0.0355656	0.00541802	0.00916421	0.285714	0.25	0.3125	0.520693	0.0507352	0.142857	0.0610465	8.69596e-09	0.666667	Blautia producta 2	-
msp_0114	0.00423729	0.00423729	0.00423729	0.011207	0	0.00423729	0.0454545	0.0454545	0.0454545	0.120221	0	0.0454545	0.0843023	3.83932e-07	0.875	Bacteroides coprophilus	-
msp_0116	0.0233645	0.0276498	0.0187793	0.0405514	0.00617755	0.0104489	0.136364	0.195122	0.111111	0.227933	0.0447943	0.0556702	0.165698	6.31706e-08	0.882353	unclassified Lentisphaeria	-
msp_0117	0.0145631	0.0193237	0.0145631	0.0283931	0.000733156	0.00840801	0.0576923	0.0588235	0.0576923	0.11248	0.00290443	0.0333087	0.200581	6.58463e-08	0.842105	Butyricimonas sp. Marseille-P4593	-
msp_0118	0.00403226	0.00796813	0.00403226	0.0106647	0	0.00403226	0.2	0.285714	0.2	0.432617	0	0.141421	0.0377907	3.44187e-08	0.5	unclassified Bacteroides	-
msp_0120	0.00413223	0.00413223	0.00413223	0.0109291	0	0.00413223	0.125	0.125	0.125	0.270386	0	0.0883883	0.0581395	6.22073e-08	0.833333	unclassified Victivallales	-
msp_0121	0.0326797	0.0503145	0.0264901	0.056719	0.0086405	0.0146148	0.047619	0.0808081	0.0373832	0.0826477	0.0125904	0.0212959	0.406977	9.18835e-07	0.921053	Oscillibacter sp. CAG:241_62_21	-
msp_0122	0	0	0	0	0	0	0	0	0	0	0	0	0.0232558	1.35968e-08	1	unclassified Bacteroides	-
msp_0123	0.004	0.004	0.004	0.0105794	0	0.004	0	0	0	0	0	0	0.0319767	1.12829e-07	1	Prevotella sp. CAG:520	-
msp_0124	0.25	0.25	0.25	0.487414	0.0125858	0.144338	0.00406504	0.00406504	0	0.0107514	0	0.00406504	0.953488	4.55357e-06	0.987952	Candidatus Cibiobacter qucibialis	-
msp_0125	0.45	0.538462	0.45	0.696728	0.203272	0.15	0.0378151	0.0560345	0.0336134	0.0585486	0.0170817	0.012605	0.921512	6.83542e-07	0.987952	Firmicutes bacterium CAG:24 / [Clostridium] sp. 2789STDY5834869 & 2789STDY5834922	PCS
msp_0126	0.292683	0.274725	0.298701	0.390952	0.194413	0.0597437	0.119318	0.137725	0.110497	0.162146	0.0764905	0.0260374	0.69186	7.56475e-07	0.802817	[Ruminococcus] torques	-
msp_0127	0.0682927	0.0724638	0.0637255	0.0983145	0.0382708	0.018252	0.283019	0.352941	0.259259	0.403217	0.162821	0.0730752	0.209302	4.76645e-07	0.62069	Ruminococcus sp. CAG:353 & sp. 2789STDY5834938	-
msp_0128	0.0851064	0.0794702	0.0791367	0.125517	0.0446955	0.0245681	0.102564	0.121495	0.0840336	0.151264	0.0538638	0.0296077	0.450581	1.2998e-07	0.837209	Butyricimonas virosa	-
msp_0129	0.164179	0.120805	0.166667	0.221754	0.106604	0.0350031	0.153226	0.183486	0.143939	0.211046	0.0954052	0.0351524	0.482558	8.48077e-08	0.75	[Clostridium] sp. CAG:58	-
msp_0130	0.136054	0.157233	0.130137	0.186095	0.0860135	0.0304227	0.171171	0.242424	0.151786	0.235764	0.106579	0.0392694	0.43314	3.30659e-07	0.787234	Candidatus Gastranaerophilales bacterium x14	-
msp_0131	0.0363636	0.0352941	0.0432099	0.0607821	0.0119451	0.0148454	0.0430108	0.0454545	0.0625	0.0783839	0.00763756	0.0215054	0.366279	1.00264e-06	0.911765	Phascolarctobacterium faecium	-
msp_0132	0.0539419	0.044898	0.0630252	0.0785502	0.0293336	0.0149608	0.764706	0.769231	0.8	1	0.415847	0.212091	0.0668605	3.81147e-08	0.142857	Coprobacillus cateniformis	TCS
msp_0133	0.0549451	0.0652174	0.0552486	0.0835246	0.0263655	0.0173752	0.171053	0.216216	0.155844	0.249087	0.0930184	0.0474415	0.281977	1.10378e-06	0.757576	Coprococcus sp. 2789STDY5608819 / [Clostridium] sp. CAG:264	-
msp_0134	0.00790514	0.011811	0.00790514	0.0170995	0	0.00558978	0	0.25	0	0	0	0	0.0232558	3.21058e-07	1	Megamonas funiformis == rupellensis	-
msp_0136	0	0	0	0	0	0	0	0	0	0	0	0	0.0232558	1.15616e-07	1	Prevotella sp. P4-51 & PA-67 & P5-64 & P5-108 & CAG:474	-
msp_0137	0	0	0	0	0	0	0	0	0	0	0	0	0.0348837	1.3856e-07	1	unclassified Prevotella	-
msp_0138	0.0428571	0.0412844	0.0428571	0.0663551	0.0193592	0.0142857	0.25	0.275	0.229167	0.368707	0.131293	0.0721688	0.18314	3.15641e-07	0.6	Bifidobacterium pseudocatenulatum	-
msp_0139	0.116279	0.114865	0.0967742	0.165663	0.0668954	0.0300231	0.131783	0.109091	0.0820896	0.184356	0.07921	0.0319621	0.5	1.85193e-07	0.784314	Coprobacter fastidiosus	-
msp_0140	0.0116732	0.00387597	0.0116732	0.0227586	0.000587666	0.0067395	1	0	1	1	0	1	0.00872093	2.31927e-08	0.5	Klebsiella oxytoca	TCS		yes
msp_0141	0.35	0.423077	0.466667	0.567594	0.132406	0.132288	0.0294118	0.0603448	0.0411523	0.0476969	0.0111266	0.0111166	0.915698	1.31246e-06	0.963855	Blautia massiliensis	PCS
msp_0142	0.109375	0.173333	0.109375	0.177373	0.041377	0.0413399	0.0515464	0.0546448	0.0463918	0.0783582	0.0247346	0.0163004	0.744186	6.56747e-07	0.913043	Blautia sp. CAG:52 & SG-772 & sp. 2789STDY5834917	-
msp_0143	0.00829876	0.0123967	0.00829876	0.0179509	0	0.00586811	0.117647	0.125	0.117647	0.254481	0	0.083189	0.0639535	7.29362e-08	0.714286	Parabacteroides sp. CAG:409	-
msp_0144	0.0693069	0.0679612	0.0693069	0.112395	0.0262191	0.0261956	0.0700637	0.0903226	0.0700637	0.104811	0.0353162	0.021125	0.598837	2.01989e-06	0.859649	[Clostridium] sp. CAG:138	-
msp_0145	0.0807453	0.0430108	0.129496	0.117581	0.0439093	0.0223947	0.134021	0.111111	0.142857	0.195161	0.0728804	0.0371706	0.380814	1.98884e-07	0.785714	Parasutterella excrementihominis	-
msp_0146c	0	0	0.00390625	0	0	0	1	1	1	1	0	1	0.00290698	2.21557e-10	NA	Streptococcus sanguinis	TCS	*	yes
msp_0147	0.0163934	0.0163265	0.0164609	0.0298758	0.00291104	0.00819672	0.5	0.538462	0.466667	0.810848	0.189152	0.188982	0.0494186	1.43826e-07	0.333333	unclassified Ruminococcaceae	TCS
msp_0148c	0.0510638	0.044898	0.0786026	0.0753104	0.0268173	0.0147409	0.565217	0.769231	0.655172	0.82307	0.307365	0.156763	0.0843023	1.27259e-08	0.142857	Veillonella infantium	TCS
msp_0151	0.0699301	0.0844156	0.0647482	0.106304	0.0335561	0.0221138	0.0608696	0.105769	0.0588235	0.0987119	0.0230272	0.0230065	0.453488	1.27866e-07	0.860465	Butyricimonas synergistica 2	-
msp_0152	0.222222	0.333333	0.222222	0.404984	0.0394607	0.111111	0.0208333	0.0337553	0.0166667	0.0361584	0.00550832	0.00931695	0.927326	1.4339e-06	0.97561	[Ruminococcus] faecis	-
msp_0153	0.042735	0.0294118	0.0429185	0.0649636	0.0205065	0.013514	0.375	0.5	0.4	0.580607	0.169393	0.125	0.101744	2.51841e-08	0.5	Erysipelatoclostridium ramosum	TCS
msp_0154	0	0.166667	0	0	0	0	0.00790514	0.00793651	0.00790514	0.0170995	0	0.00558978	0.976744	4.5053e-06	0.988235	Fusicatenibacter saccharivorans	-
msp_0157	0.0117647	0.0117188	0.0117647	0.0229371	0.000592275	0.00679236	1	1	1	1	0.0503434	0.57735	0.0116279	1.29573e-09	NA	Klebsiella aerogenes	TCS		yes (known as Enterobacter aerogenes)
msp_0158	0.0990991	0.0913043	0.0909091	0.133852	0.0643466	0.021128	0.583333	0.678571	0.473684	0.792713	0.373954	0.127294	0.136628	1.07722e-07	0.32	[Eubacterium] sp. CAG:252	TCS
msp_0159	0.0725389	0.0528846	0.0575916	0.104427	0.0406504	0.0193868	0.246154	0.22	0.223881	0.347376	0.144932	0.0615385	0.244186	4.20986e-08	0.5625	Victivallis vadensis	-
msp_0160	0.0150754	0.01	0.0150754	0.0293918	0.000758945	0.00870377	0.0508475	0.0344828	0.0508475	0.0991351	0.00255983	0.0293568	0.226744	6.27409e-07	0.909091	[Faecalitalea] sp. UBA637	-
msp_0161	0.0788177	0.0917874	0.0742574	0.111229	0.0464068	0.0197044	0.127273	0.196078	0.125	0.206398	0.0481478	0.0481046	0.226744	1.81309e-07	0.793103	[Eubacterium] sp. CAG:248	-
msp_0162	0.0209205	0.0247934	0.0209205	0.0363096	0.00553136	0.00935593	0.105263	0.1875	0.105263	0.227693	0	0.0744323	0.0784884	2.89811e-08	0.777778	unclassified Blautia	-
msp_0163	0.00487805	0.00966184	0.00990099	0.0129017	0	0.00487805	0.0188679	0.0392157	0.0535714	0.0499029	0	0.0188679	0.206395	3.93756e-07	0.894737	Firmicutes bacterium CAG:227	-
msp_0164	0.269231	0.365079	0.208333	0.387586	0.150875	0.0719549	0.0631068	0.0974359	0.047619	0.0918961	0.0343175	0.0175027	0.802326	9.08498e-07	0.906667	[Ruminococcus] sp. 2789STDY5608794 & sp. 2789STDY5834890 / Firmicutes bacterium CAG:56	-
msp_0165	0.0429185	0.0470085	0.0470085	0.0652424	0.0205945	0.013572	0.48	0.5	0.5	0.707918	0.252082	0.138564	0.0988372	1.61349e-07	0.647059	unclassified Lachnospiraceae	TCS
msp_0166	0.194444	0.189189	0.194444	0.31533	0.0735591	0.0734931	0.0225225	0.0226244	0.0225225	0.0390901	0.00595494	0.0100724	0.863372	1.62506e-06	0.987179	Bifidobacterium longum	-		yes
msp_0168	0.0609137	0.0637255	0.0612245	0.0898373	0.0319902	0.0175843	0.163934	0.166667	0.177419	0.249205	0.0786642	0.0518406	0.241279	2.2384e-07	0.740741	Firmicutes bacterium CAG:194	-
msp_0169	0.171975	0.150602	0.176471	0.226413	0.117536	0.0330965	0.287129	0.282609	0.295238	0.37483	0.199428	0.0533185	0.380814	2.49331e-07	0.58	Roseburia sp. CAG:197	-
msp_0170	0.0360825	0.0456853	0.0310881	0.0585148	0.0136501	0.0136379	0.125	0.131148	0.107692	0.197693	0.0523071	0.0441942	0.25	8.56322e-07	0.833333	Azospirillum sp. CAG:239	-
msp_0171	0.00390625	0.00390625	0.00390625	0.0103315	0	0.00390625	1	1	1	1	0	0.707107	0.00872093	7.63428e-10	NA	Blautia hansenii	TCS
msp_0172	0.72	0.552632	0.666667	0.999141	0.440859	0.169706	0.107296	0.263736	0.0609756	0.142593	0.0719989	0.0214592	0.889535	2.15258e-07	0.880952	Ruthenibacterium lactatiformans	PCS
msp_0173	0.039548	0.0549451	0.0344828	0.0641349	0.0149612	0.0149477	0.123457	0.171053	0.107143	0.187673	0.0592409	0.0390405	0.305233	4.90489e-07	0.78125	Christensenellaceae bacterium Phil1 & [Clostridium] sp. CAG:226	-
msp_0175	0.178808	0.186335	0.182432	0.23541	0.122206	0.0344116	0.28972	0.329897	0.281818	0.37531	0.204129	0.0520352	0.398256	2.55238e-07	0.52	Lachnospiraceae bacterium TF01-11 / [Clostridium] sp. CAG:122	-
msp_0176	0	0	0	0	0	0	0	0	0	0	0	0	0.0232558	2.8925e-07	1	Prevotella sp. P4-65 & P4-76 & P5-60 & P5-119 & P5-125 & CAG:592	-
msp_0177	0.0166667	0.02	0.0300429	0.0303738	0.00295955	0.00833333	0.277778	0.625	0.32	0.482111	0.0734442	0.124226	0.0668605	4.2541e-09	0.555556	unclassified Lachnoclostridium	-
msp_0178	0.107595	0.123457	0.101911	0.150518	0.0646715	0.0260956	0.16	0.197917	0.158416	0.225794	0.0942059	0.04	0.383721	7.38174e-07	0.782609	Ruminococcus sp. A254.MGS-254 & CAG:254	-
msp_0179	0.040724	0.040724	0.0365297	0.0630523	0.0183957	0.0135747	0.135135	0.162162	0.128205	0.234541	0.0357296	0.0604343	0.148256	5.21161e-07	0.833333	Coprococcus eutactus 1	-
msp_0180	0.00392157	0.00392157	0.00392157	0.010372	0	0.00392157	0.666667	0.666667	0.666667	1	0	0.471405	0.00872093	4.16906e-09	0	Blautia coccoides == Blautia producta	TCS
msp_0181	0.0289256	0.0242915	0.0333333	0.0469086	0.0109427	0.0109329	0.375	0.454545	0.5	0.626816	0.123184	0.153093	0.0610465	1.15901e-08	0.444444	unclassified Marvinbryantia	TCS
msp_0182	0	0.00390625	0	0	0	0	0	0.5	0	0	0	0	0.0116279	5.91169e-09	1	Firmicutes bacterium CAG:424	-
msp_0183	0.0247525	0.0294118	0.0247525	0.0429604	0.00654453	0.0110696	0.0535714	0.0925926	0.0535714	0.104446	0.00269697	0.0309295	0.22093	6.77125e-07	0.909091	[Acetobacter] sp. 46_36 & CAG:267 / Alphaproteobacteria bacterium UBA7083	-
msp_0184	0.00775194	0.00387597	0.00775194	0.0167681	0	0.00548145	0	0	0	1	1	1	0.00581395	3.68531e-10	1	Culturomica massiliensis	-
msp_0185	0.0431034	0.0288066	0.044843	0.0655236	0.0206833	0.0136305	0.230769	0.533333	0.257143	0.385733	0.0758057	0.0942111	0.110465	8.30812e-09	0.538462	unclassified Lachnospiraceae	-
msp_0186	0.00816327	0.0120968	0.00816327	0.0176579	0	0.0057723	0.230769	0.3	0.230769	0.449921	0.0116177	0.133235	0.0465116	8.86068e-09	0.8	[Clostridium] sp. CAG:299	-
msp_0187	0	0	0	0	0	0	0	0	0	0	0	0	0.0116279	1.4173e-07	1	Bacteroides togonis	-
msp_0188	0.387097	0.311111	0.392857	0.570901	0.203292	0.111745	0.0660793	0.0657277	0.0565217	0.0941431	0.0380155	0.0170616	0.875	7.73618e-07	0.925926	Erysipelatoclostridium sp1	PCS
msp_0189	0.078125	0.0591133	0.0837696	0.111305	0.0449454	0.0201718	0.121212	0.109091	0.134328	0.191702	0.050722	0.042855	0.270349	3.11184e-07	0.8	Blautia sp. CAG:237	-
msp_0190	0.00393701	0.00393701	0.00393701	0.0104128	0	0.00393701	0.25	0.25	0.25	0.661213	0	0.25	0.0145349	2.19758e-07	0.5	Bacteroides sp. CAG:530	-
msp_0191	0	0	0	0	0	0	0	0	0	0	0	0	0.0232558	1.24908e-08	1	unclassified Butyricimonas	-
msp_0192	0.0674847	0.0654762	0.0503145	0.100953	0.0340162	0.0203474	0.126316	0.144444	0.10101	0.186294	0.0663375	0.0364642	0.360465	4.29627e-07	0.783784	unclassified Oscillospiraceae	-
msp_0193	0.00396825	0.00396825	0.00396825	0.0104955	0	0.00396825	0.333333	0.333333	0.333333	0.721029	0	0.235702	0.0232558	9.10353e-09	0.333333	[Clostridium] scindens 1	TCS
msp_0194	0.25	0.259259	0.205882	0.346924	0.153076	0.0589256	0.0752688	0.124294	0.0684211	0.108357	0.0421802	0.0201164	0.729651	4.68309e-07	0.859155	[Clostridium] sp. 42_12 & CAG:75	-
msp_0195	0.025641	0.0204082	0.025641	0.0445026	0.00677947	0.011467	0.0952381	0.0806452	0.0952381	0.159191	0.0312849	0.0388808	0.238372	1.82958e-07	0.791667	Desulfovibrio piger	-
msp_0196	0.0714286	0.133333	0.0714286	0.139261	0.00359596	0.0412393	0.00925926	0.0234742	0.00925926	0.0200286	0	0.00654729	0.840116	1.12152e-06	0.986486	Alistipes shahii	-
msp_0197	0	0	0	0	0	0	0	0	0	0	0	0	0.0232558	4.20221e-08	1	Megasphaera sp. BL7 & NM10	-
msp_0198	0.044335	0.0678733	0.0301508	0.0686432	0.0200268	0.0147783	0.181818	0.27027	0.152542	0.276391	0.0872458	0.057496	0.212209	1.91121e-08	0.791667	Coprobacter secundus == Gabonia massiliensis	-
msp_0199	0.0130435	0.0130435	0.0130435	0.0254303	0.000656653	0.00753066	0.0714286	0.0714286	0.0714286	0.154506	0	0.0505076	0.107558	5.13083e-07	0.818182	Muribaculaceae bacterium sp6	-
msp_0200	0.0159363	0.0117647	0.016	0.0290427	0.00282985	0.00796813	0.571429	0.333333	0.625	1	0.10147	0.285714	0.0290698	4.01723e-09	0.6	Anaerostipes caccae	TCS
msp_0201	0.00403226	0.00403226	0.00403226	0.0106647	0	0.00403226	0.1	0.1	0.1	0.264485	0	0.1	0.0377907	1.70892e-07	0.75	Akkermansia sp. KLE1605	-
msp_0202	0.0217391	0.0255319	0.0219298	0.0377305	0.00574781	0.00972203	0.142857	0.173913	0.166667	0.260347	0.0253676	0.0714286	0.110465	7.83226e-08	0.833333	[Acinetobacter] sp. N54.MGS-139 / Proteobacteria bacterium CAG:139	-
msp_0203	0.0666667	0.0590909	0.062201	0.0959737	0.0373596	0.0178174	0.270833	0.342105	0.22449	0.394388	0.147279	0.0751157	0.186047	5.38791e-08	0.590909	Negativibacillus massiliensis	-
msp_0204	0.0118577	0.00395257	0.0119048	0.0231185	0.000596957	0.00684605	0.4	0.4	0.166667	0.865235	0	0.282843	0.0232558	3.39482e-09	0.5	Clostridia bacterium UC5.1-1D10 / [Clostridium] sp. CAG:505 / Firmicutes bacterium CAG:466	TCS
msp_0205	0.135802	0.193182	0.125	0.203153	0.0684523	0.040946	0.079096	0.117647	0.0674157	0.113867	0.044325	0.0211393	0.686047	1.0593e-06	0.857143	Firmicutes bacterium CAG:124	-
msp_0206	0.0186916	0.0186916	0.0140845	0.0340641	0.00331913	0.00934579	0.181818	0.181818	0.177778	0.287553	0.076083	0.0642824	0.162791	2.34207e-06	0.578947	Butyrivibrio crossotus	-
msp_0207	0.0339806	0.0336538	0.0339806	0.0551062	0.012855	0.0128435	0.153846	0.18	0.153846	0.243314	0.0643779	0.0543928	0.194767	1.09535e-07	0.761905	[Roseburia] sp. CAG:380	-
msp_0208	0.25	0.25	0.25	0.661213	0	0.25	0	0	0	0	0	0	0.985465	1.8705e-06	1	[Ruminococcus] sp. Marseille-P328 & Blautia sp. 2789STDY5608844 & sp. 2789STDY5608844	-
msp_0210	0.0164609	0.0164609	0.0164609	0.0299988	0.00292302	0.00823045	0.333333	0.333333	0.333333	0.578534	0.088133	0.149071	0.0552326	1.52912e-07	0.444444	unclassified Ruminococcus	TCS
msp_0212	0.100775	0.10687	0.100775	0.146749	0.0548015	0.02795	0.0930233	0.102362	0.0930233	0.137193	0.0488532	0.0268535	0.5	3.08732e-06	0.846154	Dialister invisus	-
msp_0213	0.253968	0.177215	0.309091	0.327815	0.180121	0.0448957	0.204545	0.28	0.209459	0.269295	0.139796	0.0393648	0.523256	9.06183e-08	0.639344	Flavonifractor plautii	-
msp_0214	0.00851064	0.00851064	0.012766	0.0184093	0	0.00601793	0.0434783	0.0434783	0.0434783	0.114994	0	0.0434783	0.0930233	8.33958e-07	0.888889	Alistipes sp. CAG:268	-
msp_0215	0.00403226	0	0.00403226	0.0106647	0	0.00403226	0.1	0	0.1	0.264485	0	0.1	0.0406977	3.42206e-07	0.75	Dialister sp. Marseille-P5638 & CAG:357	-
msp_0216	0.00409836	0.00409836	0.00409836	0.0108396	0	0.00409836	0.0714286	0.0714286	0.0714286	0.188918	0	0.0714286	0.0552326	1.95957e-07	0.8	Odoribacter laneus	-
msp_0218	0.00843882	0.0083682	0.00423729	0.0182539	0	0.00596715	0.142857	0.210526	0.136364	0.278522	0.00719191	0.0824786	0.0784884	3.68415e-08	0.75	unclassified Christensenellaceae-Catabacteriaceae	-
msp_0220	0.0534759	0.0534759	0.0534759	0.0812914	0.0256605	0.0169106	0.112676	0.112676	0.112676	0.178202	0.04715	0.039837	0.27907	4.54241e-07	0.833333	Azospirillum sp. 51_20	-
msp_0221	0.00411523	0.00411523	0.00411523	0.0108842	0	0.00411523	0	0	0	0	0	0	0.0610465	7.47935e-08	1	Acidaminococcus intestini	-
msp_0222	0.0778443	0.0809249	0.0792683	0.113357	0.0423317	0.0215901	0.0989011	0.117647	0.106383	0.153127	0.0446752	0.032967	0.363372	9.94035e-07	0.921053	[Clostridium] sp. CAG:354_28_25	-
msp_0223	0.0229358	0.0271493	0.0229358	0.0398074	0.0060642	0.0102572	0.125	0.135135	0.125	0.21695	0.0330499	0.0559017	0.156977	3.62636e-07	0.75	[Clostridium] sp. L2-50	-
msp_0224	0.00404858	0.00806452	0.00404858	0.0107079	0	0.00404858	0.0909091	0.2	0.0909091	0.240441	0	0.0909091	0.0436047	3.62138e-07	1	Prevotella copri 2	-
msp_0225	0.179487	0.282609	0.157895	0.291074	0.0679007	0.0678398	0.0182648	0.0613208	0.00909091	0.0332863	0.00324335	0.00913242	0.854651	7.45529e-07	0.987013	Alistipes obesi	-
msp_0226	0.00865801	0.00431034	0.00865801	0.018728	0	0.00612214	0.148148	0.153846	0.148148	0.269989	0.0263071	0.0740741	0.0988372	1.8585e-08	0.727273	Desulfovibrionaceae bacterium CIM:MAG 900	-
msp_0227	0.166667	0.142857	0.173469	0.233156	0.100177	0.0404226	0.121795	0.136986	0.1	0.167755	0.0758349	0.0279417	0.604651	3.80183e-07	0.803279	[Eubacterium] sp. 36_13 & CAG:86 & RUG185	-
msp_0229	0	0	0	0	0	0	0	0	0	0	0	0	0.0116279	3.49358e-08	1	Prevotella sp. 885	-
msp_0230	0.106557	0.125	0.10084	0.155169	0.0579459	0.0295537	0.0661765	0.1	0.0647482	0.10246	0.0298929	0.0220588	0.531977	4.31846e-07	0.886792	Alistipes inops == Tidjanibacter massiliensis	-
msp_0231	0.00393701	0.00390625	0.00393701	0.0104128	0	0.00393701	0.25	0	0.25	0.661213	0	0.25	0.0145349	1.79441e-09	0.5	unclassified_Erysipelotrichaceae	-
msp_0232	0.0347826	0.0425532	0.0347826	0.0550102	0.014555	0.0122975	0.285714	0.478261	0.285714	0.45187	0.119559	0.101015	0.107558	3.28573e-08	0.6875	Dorea sp. CAG:317	-
msp_0233	0.0122449	0.008	0.0122951	0.0238733	0.00061645	0.0070696	0.153846	0.25	0.0714286	0.332783	0	0.108786	0.0552326	9.67238e-09	0.833333	unclassified Lachnoclostridium	-
msp_0234	0.0952381	0.0825688	0.097561	0.130267	0.0602095	0.0212959	0.229167	0.3	0.245283	0.34282	0.115513	0.0690963	0.203488	9.44896e-08	0.653846	Catabacter sp. UBA1685 / Clostridia bacterium CIM:MAG 110_1	-
msp_0235	0	0	0	0	0	0	1	1	1	1	0	1	0.00290698	1.00819e-10	NA	unclassified Bacteroides	TCS	*
msp_0236	0.3125	0.310811	0.322581	0.427438	0.197562	0.0698771	0.0618557	0.0923913	0.0663265	0.0912265	0.0324848	0.0178562	0.764535	4.8279e-07	0.893333	[Eubacterium] ventriosum	PCS
msp_0237	0.162338	0.169697	0.174497	0.215742	0.108933	0.0324675	0.25	0.290323	0.247706	0.330646	0.169354	0.049029	0.412791	1.63155e-07	0.566038	Roseburia sp. CAG:182	-
msp_0238	0.104	0.112782	0.104	0.151445	0.0565552	0.0288444	0.105263	0.12	0.0902256	0.151537	0.0589889	0.0281328	0.508721	3.91685e-07	0.796296	unclassified Lachnospiraceae	-
msp_0239	0.00393701	0	0.00393701	0.0104128	0	0.00393701	0.25	0	0.25	0.661213	0	0.25	0.0145349	6.67245e-09	1	Sutterellaceae bacterium 4NBBH2	-
msp_0240	0.008	0.008	0.0120482	0.0173047	0	0.00565685	0.125	0.125	0.222222	0.330607	0	0.125	0.0319767	4.23005e-08	0.75	unclassified Oscillospiraceae	-
msp_0241	0	0	0	0	0	0	1	1	1	1	0	1	0.00290698	1.75518e-09	NA	Klebsiella variicola	TCS
msp_0242	0.00398406	0.00398406	0.00398406	0.0105373	0	0.00398406	0.142857	0.142857	0.142857	0.377836	0	0.142857	0.0261628	7.56703e-09	0.666667	Anaerotignum lactatifermentans	-
msp_0243	0.0471698	0.0458716	0.0473934	0.0717051	0.0226345	0.0149164	0.282609	0.275	0.276596	0.411535	0.153683	0.0783815	0.171512	5.84238e-08	0.652174	[Clostridium] sp. CAG:253	-
msp_0244	0.239669	0.212766	0.17757	0.312874	0.166464	0.0445055	0.182482	0.25641	0.119205	0.242513	0.122451	0.0364964	0.526163	3.13472e-07	0.694915	[Ruminococcus] sp. CAG:60 / Blautia sp. 2789STDY5608836	-
msp_0246	0.00787402	0.00787402	0.00787402	0.0170322	0	0.00556777	0.75	0.75	0.75	1	0.0377575	0.433013	0.0116279	2.26088e-08	0	Tyzzerella nexilis	TCS
msp_0247	0.0265487	0.0264317	0.0265487	0.0443763	0.00872101	0.0108385	0.15625	0.193548	0.15625	0.271188	0.0413124	0.0698771	0.119186	5.86077e-08	0.785714	[Clostridium] sp. 44_14 & CAG:277	-
msp_0249	0.4	0.206061	0.416667	0.494966	0.305034	0.057735	0.318841	0.387097	0.266667	0.397904	0.239777	0.048067	0.543605	7.47546e-08	0.577465	unclassified Ruminococcaceae	Stochastic
msp_0250	0.14433	0.147059	0.14433	0.207778	0.0808817	0.0385738	0.0869565	0.102564	0.0869565	0.125183	0.0487299	0.0232401	0.627907	1.06436e-06	0.830769	[Ruminococcus] lactaris	-
msp_0251	0.00395257	0.00395257	0.00395257	0.010454	0	0.00395257	0.2	0.2	0.2	0.528971	0	0.2	0.0203488	1.74709e-07	0.5	unclassified Prevotella	-
msp_0252	0.012931	0.012931	0.012931	0.0252111	0.000650992	0.00746574	0.153846	0.153846	0.153846	0.280373	0.027319	0.0769231	0.0988372	3.1592e-07	0.7	unclassified Ruminiclostridium	-
msp_0253	0.00390625	0.00387597	0	0.0103315	0	0.00390625	0	0	0	0	0	0	0.00872093	4.01297e-10	1	unclassified Bilophila	-
msp_0254	0.0161943	0.02	0.0161943	0.029513	0.00287568	0.00809717	0.272727	0.5	0.272727	0.531725	0.01373	0.157459	0.0465116	9.99012e-09	0.714286	unclassified Lachnoclostridium	-
msp_0255	0.00793651	0.0117647	0.00398406	0.0171674	0	0.00561196	0.333333	0.666667	0.142857	0.721029	0	0.235702	0.0232558	2.14341e-09	0.333333	unclassified Victivallales	TCS
msp_0256	0	0	0	0	0	0	0	0	0	0	0	0	0.0116279	2.46006e-08	1	Bacteroides sp. CAG:462 & sp. Marseille-P3684	-
msp_0257	0	0	0	0	0	0	0	0	0	0	0	0	0.0116279	3.34837e-08	1	unclassified Prevotella	-
msp_0258	0.186047	0.193878	0.176471	0.262551	0.109542	0.0465116	0.0697674	0.08125	0.0635838	0.102895	0.0366399	0.0201401	0.677326	3.31808e-07	0.861538	Firmicutes bacterium CAG:102	-
msp_0259	0.0769231	0.25	0.0769231	0.20345	0	0.0769231	0.00816327	0.0206612	0.00816327	0.0176579	0	0.0057723	0.947674	1.57733e-06	0.975904	Coprococcus comes	-
msp_0261	0	0	0	0	0	0	0	0	0	0	0	0	0.0348837	4.83338e-07	1	[Bacteroides] sp. CAG:770	-
msp_0262	0.0904255	0.0761421	0.0860215	0.126499	0.0543516	0.0219314	0.185714	0.196721	0.166667	0.270437	0.100991	0.0515079	0.284884	2.90162e-07	0.72973	Ruminococcus callidus	-
msp_0263	0.217391	0.244898	0.222222	0.330467	0.104316	0.0687452	0.0377358	0.0430622	0.0375587	0.0596809	0.0157908	0.0133416	0.822674	3.40677e-06	0.935065	Bifidobacterium adolescentis	-
msp_0264	0	0	0	0	0	0	0	0	0	0	0	0	0.0465116	5.91761e-08	1	Parabacteroides sp. SN4	-
msp_0265	0.0137615	0.0137615	0.0185185	0.0268301	0.000692799	0.00794519	0.075	0.1	0.119048	0.146224	0.00377575	0.0433013	0.156977	4.93573e-07	0.8	Faecalibacterium prausnitzii 7	-
msp_0267	0.0121951	0.016129	0.00408163	0.0237763	0.000613944	0.00704086	0.25	0.3	0.0769231	0.487414	0.0125858	0.144338	0.0465116	1.03423e-08	0.6	unclassified Bacteroides	-
msp_0269	0.00829876	0.0123457	0.00833333	0.0179509	0	0.00586811	0.176471	0.2	0.111111	0.344057	0.00888413	0.101885	0.0639535	4.25732e-08	0.714286	unclassified Clostridiales 5	-
msp_0270	0.145455	0.147826	0.145455	0.205267	0.0856417	0.0363636	0.0675676	0.0839161	0.0810811	0.102713	0.0324224	0.0213667	0.587209	2.66424e-07	0.862069	unclassified Clostridiales 5	-
msp_0271	0.0802139	0.0732984	0.0806452	0.114281	0.0461471	0.0207111	0.197183	0.19403	0.194444	0.283866	0.1105	0.0526994	0.267442	2.60735e-06	0.647059	[Eubacterium] sp. CAG:180	-
msp_0272	0.019802	0.0239234	0.0149254	0.0360877	0.0035163	0.00990099	0.142857	0.163265	0.105263	0.225935	0.0597795	0.0505076	0.206395	2.98761e-07	0.681818	unclassified Blautia	-
msp_0273	0.00393701	0.00393701	0.00393701	0.0104128	0	0.00393701	0	0	0	0	0	0	0.0174419	3.02083e-08	1	[Clostridium] sp. CAG:510	-
msp_0274	0.0300429	0.017094	0.0215517	0.0487205	0.0113654	0.0113552	0.2	0.25	0.192308	0.34712	0.0528798	0.0894427	0.101744	2.38714e-08	0.583333	Sellimonas intestinalis == Drancourtella massiliensis	-
msp_0275	0	0	0	0	0	0	0	0	0	0	0	0	0.0232558	1.44202e-07	1	Prevotella stercorea	-
msp_0276	0.0248963	0.0163934	0.0168067	0.0416143	0.00817821	0.0101639	0.235294	0.357143	0.05	0.428806	0.0417819	0.117647	0.0697674	1.73323e-08	0.5	Flavonifractor sp. An10	-
msp_0277	0.037037	0.037037	0.037037	0.0585757	0.0154984	0.0130946	0.119048	0.119048	0.119048	0.206619	0.0314761	0.0532397	0.168605	5.97397e-07	0.75	[Eubacterium] sp. CAG:251 / [Clostridium] sp. A254.MGS-251	-
msp_0278	0.00790514	0.0078125	0.015873	0.0170995	0	0.00558978	0.4	0.5	0.333333	0.865235	0	0.282843	0.0203488	3.45674e-09	0.666667	Erysipelotrichaceae bacterium 3_1_53	TCS
msp_0279	0.00803213	0.004	0.0120968	0.0173742	0	0.00567957	0.222222	0.25	0.3	0.480686	0	0.157135	0.0348837	2.95859e-08	0.666667	Cloacibacillus porcorum	-
msp_0280	0.0215054	0.025641	0.0162162	0.039192	0.00381878	0.0107527	0.0972222	0.0634921	0.0821918	0.157665	0.0367795	0.0367465	0.270349	2.32462e-07	0.884615	Sutterella wadsworthensis 2	-
msp_0281	0.0134529	0.0134529	0.0134529	0.0262286	0.000677265	0.00776704	0.0285714	0.0285714	0.0285714	0.0755672	0	0.0285714	0.136628	6.61078e-07	0.923077	Catenibacterium sp. CAG:290	-
msp_0282	0.0504202	0.0414938	0.0466102	0.0743611	0.0264792	0.014555	0.4	0.470588	0.318182	0.632617	0.167383	0.141421	0.0843023	8.46207e-08	0.533333	Ruminococcus sp. CAG:330	TCS
msp_0285	0.0849673	0.0849673	0.0849673	0.123729	0.0462052	0.0235657	0.161905	0.161905	0.161905	0.226494	0.0973152	0.0392677	0.392442	1.0744e-06	0.673913	[Clostridium] sp. CAG:217 / Clostridiales bacterium CIM:MAG 317_1	-
msp_0286	0.0334928	0.042654	0.0334928	0.0543152	0.0126705	0.0126591	0.122449	0.170213	0.122449	0.204675	0.0402234	0.0499896	0.188953	2.15481e-07	0.761905	Ruminococcus sp. 37_24 & sp. 2789STDY5834934	-
msp_0287	0.174312	0.130081	0.17757	0.240089	0.108534	0.0399899	0.120805	0.140741	0.125828	0.167641	0.0739696	0.0284741	0.581395	1.82467e-07	0.816667	Alistipes ihumii	-
msp_0288	0.00813008	0.00809717	0.00813008	0.0175861	0	0.00574884	0.25	0.272727	0.25	0.487414	0.0125858	0.144338	0.0436047	3.78003e-08	0.6	unclassified Sutterellaceae	-
msp_0290	0.055814	0.0601852	0.055814	0.082316	0.0293119	0.0161121	0.186047	0.214286	0.162791	0.294241	0.0778524	0.0657774	0.177326	9.99895e-07	0.73913	Anaeromassilibacillus sp. Marseille-P3876	-
msp_0291	0.04	0.212121	0	0.105794	0	0.04	0.0214592	0.04	0.0042735	0.0372447	0.0056738	0.00959686	0.892442	1.49762e-06	0.987179	unclassified Ruminococcaceae	-
msp_0292	0.00425532	0.00843882	0.00425532	0.0112547	0	0.00425532	0	0	0	0	0	0	0.0901163	4.85616e-08	1	unclassified Lachnospiraceae	-
msp_0294	0	0	0	0	0	0	0.117647	0.117647	0.117647	0.254481	0	0.083189	0.0610465	2.40623e-07	0.833333	Butyrivibrio sp. CAG:318	-
msp_0295	0.0218341	0.025641	0.0219298	0.0378952	0.00577291	0.00976449	0.137931	0.166667	0.133333	0.251369	0.0244929	0.0689655	0.119186	3.93011e-08	0.692308	Desulfovibrio fairfieldensis	-
msp_0296	0.419355	0.405405	0.428571	0.610665	0.228045	0.116308	0.0660793	0.0859729	0.0608696	0.0941431	0.0380155	0.0170616	0.869186	1.14301e-06	0.890244	unclassified Roseburia	PCS
msp_0297	0.0344828	0.0288066	0.0567686	0.054536	0.0144295	0.0121915	0.307692	0.333333	0.37931	0.486629	0.128756	0.108786	0.101744	2.45232e-08	0.461538	Anaerotruncus sp. AT3	TCS
msp_0298	0.0578947	0.0738916	0.0582011	0.0866072	0.0291823	0.0174559	0.161765	0.218182	0.144928	0.241991	0.0815388	0.0487739	0.264535	1.1311e-07	0.766667	unclassified Christensenellaceae-Catabacteriaceae	-
msp_0299	0.275862	0.296875	0.272727	0.3893	0.162424	0.0689655	0.085	0.103093	0.0738916	0.11891	0.0510905	0.0206155	0.773256	5.27483e-07	0.842105	[Eubacterium] ramulus	-
msp_0300	0.00819672	0.00819672	0.00819672	0.0177302	0	0.00579596	0.142857	0.142857	0.142857	0.309012	0	0.101015	0.0523256	1.94212e-07	0.666667	unclassified Prevotellaceae	-
msp_0301	0.333333	0.315789	0.333333	0.578534	0.088133	0.149071	0.0123457	0.0209205	0.0123457	0.0240698	0.000621523	0.00712778	0.94186	2.33312e-06	0.987952	Faecalibacterium prausnitzii 1	PCS
msp_0302	0.0758929	0.0758929	0.0758929	0.106169	0.0456165	0.0184067	0.352941	0.352941	0.352941	0.520528	0.185355	0.101885	0.139535	2.11415e-07	0.521739	unclassified Clostridiales 2	TCS
msp_0303	0.148148	0.10396	0.145251	0.1942	0.102097	0.0279974	0.217391	0.267857	0.240506	0.309717	0.125065	0.0561302	0.296512	3.25309e-07	0.638889	unclassified Clostridiales 5	-
msp_0304	0.00393701	0.00393701	0.00393701	0.0104128	0	0.00393701	0.25	0.25	0.25	0.661213	0	0.25	0.0145349	6.03769e-08	0.5	unclassified Bacteroidales [Alistipes] sp. CAG:514	-
msp_0305	0.0301724	0.0212766	0.0301724	0.0489305	0.0114143	0.0114041	0.307692	0.304348	0.307692	0.486629	0.128756	0.108786	0.0988372	4.7741e-08	0.533333	Roseburia sp. CAG:303	TCS
msp_0306	0.0612245	0.0707071	0.0612245	0.102337	0.0201117	0.0249948	0.025	0.0314465	0.025	0.0455607	0.00443933	0.0125	0.622093	2.91029e-06	0.929825	Firmicutes bacterium CAG:176	-
msp_0307	0.28	0.28	0.28	0.454075	0.105925	0.10583	0.0214592	0.0214592	0.0214592	0.0372447	0.0056738	0.00959686	0.906977	2.172e-06	0.975309	Dorea longicatena 1	-
msp_0308	0.0493274	0.041841	0.0502283	0.0737909	0.0248638	0.0148728	0.342857	0.526316	0.333333	0.505655	0.180059	0.0989743	0.139535	1.05814e-08	0.5	[Clostridium] saccharolyticum 2	TCS
msp_0309	0.00393701	0.00393701	0.00393701	0.0104128	0	0.00393701	0.25	0.25	0.25	0.661213	0	0.25	0.0174419	6.18187e-09	0.666667	unclassified Blautia	-
msp_0310	0	0	0	0	0	0	0	0	0	0	0	0	0.0232558	4.10336e-08	1	Barnesiella sp. An22	-
msp_0311	0.0207469	0.0204918	0.0207469	0.0360083	0.00548546	0.00927829	0.294118	0.428571	0.294118	0.510471	0.0777645	0.131533	0.0639535	2.06163e-07	0.375	unclassified Clostridiales 5	-
msp_0312	0.105263	0.127451	0.0989011	0.160016	0.0505107	0.0332871	0.0674847	0.121795	0.0538922	0.100953	0.0340162	0.0203474	0.627907	7.33944e-07	0.918033	Firmicutes bacterium CAG:110	-
msp_0313	0.06639	0.0443548	0.0917031	0.0936905	0.0390896	0.0165975	0.764706	0.9	0.689655	1	0.415847	0.212091	0.0668605	1.21162e-08	0.277778	Veillonella parvula	TCS
msp_0314	0.202797	0.195122	0.211679	0.26474	0.140854	0.0376585	0.226087	0.308511	0.247934	0.299019	0.153155	0.0443393	0.456395	2.04031e-07	0.618182	unclassified Christensenellaceae-Catabacteriaceae	-
msp_0315	0.2	0.141361	0.219858	0.258154	0.141846	0.0353553	0.346939	0.38806	0.273504	0.444807	0.249071	0.0594995	0.386628	8.8923e-08	0.537037	Firmicutes bacterium CAG:145	TCS
msp_0317	0.0530973	0.047619	0.0585586	0.0783095	0.0278852	0.0153279	0.25	0.333333	0.305556	0.395386	0.104614	0.0883883	0.130814	1.39081e-07	0.578947	unclassified Clostridiales 5	-
msp_0318	0.134752	0.140351	0.170543	0.185601	0.0839025	0.0309142	0.188034	0.252874	0.186047	0.253975	0.122094	0.040089	0.456395	1.00489e-07	0.711538	Alistipes indistinctus	-
msp_0319	0.0344828	0.038835	0.0344828	0.0559206	0.013045	0.0130333	0.109091	0.115385	0.109091	0.182346	0.0358354	0.0445362	0.212209	2.12685e-07	0.772727	unclassified Clostridiales 5	-
msp_0320	0.00403226	0.00403226	0.00403226	0.0106647	0	0.00403226	0.1	0.1	0.1	0.264485	0	0.1	0.0377907	1.41211e-07	0.75	unclassified Prevotella	-
msp_0321	0.0456432	0.037037	0.0413223	0.0682795	0.0230068	0.0137619	0.588235	0.533333	0.5	0.894205	0.282266	0.186016	0.0610465	9.50045e-08	0.333333	[Clostridium] sp. CAG:411	TCS
msp_0322	0.0118577	0.011811	0.0118577	0.0231185	0.000596957	0.00684605	0.6	0.5	0.6	1	0.030206	0.34641	0.0203488	4.78804e-08	0.5	unclassified Ruminococcus	TCS
msp_0323	0.0726496	0.0666667	0.0689655	0.101632	0.0436671	0.0176201	0.791667	0.944444	0.769231	1	0.492927	0.181621	0.0872093	4.85015e-08	0.227273	unclassified Clostridiales	TCS
msp_0324	0.0992366	0.137931	0.0930233	0.144508	0.0539649	0.0275233	0.0944882	0.176991	0.0852713	0.139354	0.0496225	0.0272764	0.494186	1.51662e-07	0.808511	Alistipes sp. cv1	-
msp_0325	0.0625	0.0619469	0.058296	0.0899753	0.0350247	0.0167038	0.294118	0.28125	0.285714	0.447102	0.141133	0.0930082	0.133721	9.90176e-08	0.52381	Ruminococcus sp. UNK.MGS-30	-
msp_0326	0	0	0	0	0	0	0	0	0	0	0	0	0.0116279	1.5803e-09	1	unclassified Alistipes	-
msp_0327	0	0	0	0	0	0	0	0	0	0	0	0	0.0232558	2.78465e-07	1	[Bacteroides] sp. CAG:545	-
msp_0328	0.0121457	0.0120968	0.0121457	0.02368	0.000611458	0.00701235	0.0909091	0.2	0.0909091	0.240441	0	0.0909091	0.0465116	1.71797e-08	0.8	[Brachyspira] sp. CAG:484	-
msp_0330	0.00389105	0.00389105	0.00389105	0.0102913	0	0.00389105	1	1	1	1	0	1	0.00290698	1.14911e-10	NA	Firmicutes bacterium CAG:534	TCS
msp_0331	0.473684	0.454545	0.592593	0.65733	0.290039	0.111648	0.0681818	0.151042	0.0562771	0.0971386	0.039225	0.0176045	0.860465	3.0145e-07	0.8875	Oscillibacter sp. KLE 1728 & KLE 1745 & sp. PEA192 / Oscillospiraceae VE202-24	PCS
msp_0333	0.0214592	0.0213675	0.0172414	0.0372447	0.0056738	0.00959686	0.16	0.166667	0.115385	0.291588	0.0284117	0.08	0.101744	1.42694e-07	0.666667	Lactobacillus ruminis	-
msp_0334	0.0384615	0.0337553	0.0384615	0.0595494	0.0173737	0.0128205	0.333333	0.285714	0.333333	0.527181	0.139485	0.117851	0.0959302	5.69338e-08	0.5	Erysipelotrichaceae bacterium 5_2_54FAA / [Eubacterium] sp. 3_1_31	TCS
msp_0335	0.026455	0.0466321	0.0212766	0.0459154	0.00699469	0.011831	0.0724638	0.138462	0.0571429	0.125768	0.0191594	0.0324068	0.267442	2.55747e-07	0.92	unclassified Alistipes	-
msp_0337	0.153333	0.111732	0.2	0.205923	0.100744	0.0319722	0.222222	0.240506	0.235772	0.296834	0.14761	0.0453609	0.412791	2.60986e-07	0.634615	[Eubacterium] sp. 38_16 & CAG:146	-
msp_0339	0	0	0	0	0	0	0	0	0	0	0	0	0.0232558	1.62517e-07	1	unclassified Prevotella	-
msp_0340	0.33871	0.22619	0.44	0.424676	0.252743	0.052264	0.328358	0.455556	0.278481	0.409782	0.246935	0.0495019	0.514535	1.99254e-07	0.492754	[Clostridium] leptum	Stochastic
msp_0341	0.0077821	0.0077821	0.0077821	0.0168334	0	0.00550278	1	1	1	1	0	1	0.00581395	2.82518e-09	0.5	Klebsiella michiganensis 2	TCS
msp_0342	0.0133333	0.034188	0.018018	0.0259954	0.000671245	0.007698	0.151515	0.333333	0.194444	0.26297	0.0400605	0.0677596	0.122093	4.33938e-08	0.769231	Flavonifractor sp. 2789STDY5834931 / Clostridiales bacterium CCNA10	-
msp_0343	0.00796813	0.00796813	0.00796813	0.0172358	0	0.00563432	0.142857	0.142857	0.142857	0.377836	0	0.142857	0.0290698	1.26776e-07	0.75	[Clostridium] sp. CAG:413	-
msp_0344	0	0	0	0	0	0	0	0	0	0	0	0	0.0465116	5.3914e-08	1	[Anaerotruncus] sp. CAG:390	-
msp_0345	0.0351759	0.0248756	0.0353535	0.0570446	0.0133072	0.0132952	0.0847458	0.0701754	0.0833333	0.147085	0.0224067	0.0378995	0.232558	7.60791e-07	0.791667	Faecalibacterium prausnitzii 8	-
msp_0346	0.6	0.615385	0.5625	0.884897	0.315103	0.173205	0.0378151	0.0646552	0.0289256	0.0585486	0.0170817	0.012605	0.921512	4.75065e-07	0.928571	Lachnoclostridium sp. SNUG30386 / [Clostridium] sp. CAG:43	PCS
msp_0347	0.0161943	0.02	0.016129	0.029513	0.00287568	0.00809717	0.454545	0.625	0.4	0.788909	0.120181	0.203279	0.0436047	3.45769e-09	0.6	Clostridium paraputrificum	TCS
msp_0348	0.0144231	0.0236967	0.0144231	0.02812	0.000726106	0.00832717	0.04	0.0851064	0.04	0.0865235	0	0.0282843	0.194767	8.8801e-08	0.894737	unclassified Catabacter	-
msp_0349	0	0	0	0	0	0	0	0	0	0	0	0	0.0116279	8.14795e-08	1	Bacteroides sp. An19 & An51A & An269 & An279 & CAG:702	-
msp_0351	0	0	0	0	0	0	0	0	0	0	0	0	0.0116279	2.23987e-08	1	unclassified Bacteroides	-
msp_0352	0.0397727	0.0502793	0.0397727	0.0644993	0.0150462	0.0150327	0.0853659	0.126582	0.0609756	0.138437	0.0322942	0.0322653	0.313953	6.18903e-07	0.806452	Oscillibacter sp. CAG:241 & CIM:MAG 164_1	-
msp_0353	0.194444	0.178571	0.201439	0.254887	0.134002	0.0367465	0.175439	0.277778	0.159664	0.239965	0.110912	0.0392293	0.456395	7.02453e-08	0.690909	Clostridiales bacterium CIM:MAG 424	-
msp_0354	0.0748899	0.0458333	0.086758	0.104766	0.0450136	0.0181635	0.483871	0.722222	0.384615	0.689371	0.278371	0.124935	0.125	1.47007e-08	0.52381	unclassified Christensenellaceae-Catabacteriaceae	TCS
msp_0355	0	0	0	0	0	0	0	0	0	0	0	0	0.0116279	3.23657e-09	1	unclassified Bacteroides	-
msp_0356	0.25	0.411765	0.217391	0.417877	0.0821228	0.102062	0.0213675	0.0580357	0.0170213	0.0370855	0.00564955	0.00955585	0.909884	7.22007e-07	0.975	unclassified Clostridiales 5	-
msp_0357	0.0432432	0.0773196	0.038674	0.0683911	0.0180954	0.0152888	0.0684932	0.171875	0.0909091	0.118877	0.0181095	0.0306311	0.290698	1.43482e-07	0.892857	[Clostridium] sp. CAG:169	-
msp_0358	0	0	0	0	0	0	0	0	0	0	0	0	0.0116279	8.90169e-09	1	unclassified Anaerobutyricum	-
msp_0359	0	0	0	0	0	0	0	0	0	0	0	0	0.0232558	6.3542e-08	1	Mitsuokella jalaludinii	-
msp_0360	0.0468085	0.0323887	0.0730594	0.0700228	0.0235942	0.0141133	0.434783	0.363636	0.461538	0.660934	0.208631	0.13749	0.0959302	1.2425e-08	0.4375	[Clostridium] asparagiforme == lavalense	TCS
msp_0361	0.0578947	0.0761905	0.0546448	0.0866072	0.0291823	0.0174559	0.205882	0.270833	0.173333	0.296389	0.115375	0.0550244	0.252907	2.04721e-07	0.814815	Firmicutes bacterium CAG:170	-
msp_0362	0.100503	0.0625	0.119792	0.137467	0.0635376	0.022473	0.338983	0.3	0.318182	0.463661	0.214305	0.0757989	0.229651	6.77763e-08	0.529412	Clostridium saudiense	TCS
msp_0363	0.00403226	0	0.00403226	0.0106647	0	0.00403226	0.2	0.222222	0.2	0.432617	0	0.141421	0.0377907	1.04405e-07	0.5	Bacteroides cutis	-
msp_0364	0.164894	0.109589	0.201149	0.213607	0.11618	0.0296158	0.357143	0.384615	0.357143	0.474632	0.239653	0.0714286	0.293605	4.26394e-08	0.452381	Intestinimonas butyriciproducens	TCS
msp_0367	0.00401606	0	0.00401606	0.0106219	0	0.00401606	0.333333	0.25	0.333333	0.649886	0.0167811	0.19245	0.0319767	2.68337e-08	0.4	Ruminococcus champanellensis	TCS
msp_0369	0.00413223	0.00413223	0.00413223	0.0109291	0	0.00413223	0.0625	0.0625	0.0625	0.165303	0	0.0625	0.0610465	5.25002e-08	0.833333	uncultured Desulfovibrio sp. RUG514	-
msp_0370	0.0729167	0.0516432	0.0736842	0.104971	0.0408621	0.0194878	0.166667	0.177778	0.220588	0.249324	0.0840097	0.0502519	0.264535	2.73197e-08	0.678571	Anaeromassilibacillus sp. Marseille-P3371 / Clostridia bacterium UC5.1-1E11	-
msp_0371	0	0	0.00395257	0	0	0	0.25	0.25	0.4	0.661213	0	0.25	0.0145349	6.70611e-09	0.5	unclassified Roseburia	-
msp_0372	0.0285714	0.0285714	0.0285714	0.0463342	0.0108087	0.010799	0.384615	0.461538	0.384615	0.667539	0.101692	0.172005	0.0552326	2.65241e-08	0.5	unclassified Clostridiales 2	TCS
msp_0373	0.177632	0.152174	0.206897	0.233861	0.121402	0.0341852	0.245283	0.391892	0.256637	0.324407	0.166159	0.048104	0.409884	1.90631e-07	0.653061	[Clostridium] sp. 2789STDY5608884	-
msp_0374	0.129032	0.219512	0.1	0.235152	0.0229127	0.0645161	0.00881057	0.0276498	0.00877193	0.019058	0	0.00623002	0.880814	1.87111e-06	0.987013	Gemmiger formicilis	-
msp_0375	0.0207254	0.0304569	0.0207254	0.0377705	0.00368027	0.0103627	0.0769231	0.0819672	0.0769231	0.133508	0.0203384	0.034401	0.247093	2.98524e-07	0.96	Azospirillum sp. 47_25 & CAG:260	-
msp_0376	0.0121457	0.0121457	0.0121951	0.02368	0.000611458	0.00701235	0.272727	0.272727	0.25	0.531725	0.01373	0.157459	0.0436047	8.709e-08	0.5	[Bacteroides] pectinophilus	-
msp_0378	0.12782	0.144828	0.115385	0.178811	0.0768278	0.0310008	0.104	0.141593	0.09375	0.151445	0.0565552	0.0288444	0.488372	1.45921e-07	0.86	[Eubacterium] sp. CAG:156	-
msp_0379	0.0215517	0.0254237	0.0217391	0.0374052	0.00569826	0.00963822	0.115385	0.318182	0.178571	0.22496	0.00580885	0.0666173	0.101744	2.92088e-08	0.75	Merdimonas faecis	-
msp_0380	0.336634	0.262411	0.433333	0.431595	0.241673	0.0577322	0.318471	0.358974	0.315476	0.392553	0.244389	0.0450386	0.581395	3.13755e-07	0.513514	Streptococcus salivarius	Stochastic		yes
msp_0381	0.104478	0.106667	0.1	0.150407	0.0585487	0.0279228	0.0967742	0.138889	0.0859375	0.142725	0.0508231	0.0279363	0.494186	1.50569e-07	0.836735	Alistipes senegalensis	-
msp_0382	0.0078125	0	0.0118577	0.0168991	0	0.00552427	1	1	0.6	1	0	0.707107	0.00872093	4.97965e-10	0.333333	unclassified Lachnospiraceae	TCS	*
msp_0383	0	0	0	0	0	0	0	0	0	0	0	0	0.0465116	2.15855e-07	1	Dialister succinatiphilus	-
msp_0384	0.00393701	0	0	0.0104128	0	0.00393701	0.75	0.666667	0.666667	1	0.0377575	0.433013	0.0116279	3.43858e-09	0	unclassified Clostridiales 5	TCS
msp_0385	0.0122449	0.016129	0.0163265	0.0238733	0.00061645	0.0070696	0.461538	0.6	0.461538	0.771466	0.151611	0.188422	0.0436047	1.25687e-08	0.285714	[Ruminococcaceae] bacterium D16 / Clostridiales bacterium Choco116	TCS
msp_0386	0.0131579	0.0214592	0.00881057	0.0256534	0.000662413	0.00759671	0.0666667	0.12	0.0645161	0.144206	0	0.0471405	0.116279	7.03928e-08	0.833333	unclassified Sutterellaceae	-
msp_0387	0.00793651	0.00793651	0.00793651	0.0171674	0	0.00561196	0.333333	0.333333	0.333333	0.721029	0	0.235702	0.0232558	3.10828e-08	0.666667	Firmicutes bacterium CAG:882	TCS
msp_0388	0.461538	0.5	0.363636	0.771466	0.151611	0.188422	0.0122449	0.0208333	0.0121457	0.0238733	0.00061645	0.0070696	0.950581	2.6146e-06	0.976471	Faecalibacterium prausnitzii 3	PCS
msp_0389	0.230769	0.235294	0.166667	0.449921	0.0116177	0.133235	0.0122449	0.00829876	0.0121951	0.0238733	0.00061645	0.0070696	0.947674	1.79263e-06	0.987952	Faecalibacterium prausnitzii 4	-
msp_0390	0	0	0	0	0	0	0	0	0	0	0	0	0.0348837	1.65793e-07	1	Bacteroides sp. CAG:1076	-
msp_0391	0.00392157	0	0.00796813	0.010372	0	0.00392157	1	1	0.714286	1	0.0503434	0.57735	0.00872093	1.89889e-10	NA	Oscillibacter sp. CAG:155	TCS
msp_0392	0.0540541	0.0510204	0.0540541	0.0821702	0.0259379	0.0170934	0.136986	0.177419	0.123288	0.20824	0.0657331	0.0433189	0.27907	8.38789e-08	0.724138	Firmicutes bacterium CAG:238	-
msp_0393	0.0201613	0.0201613	0.0201613	0.034992	0.00533063	0.0090164	0.3	0.4	0.3	0.584897	0.015103	0.173205	0.0406977	5.84129e-08	0.333333	unclassified Ruminococcaceae	TCS
msp_0394	0	0	0	0	0	0	0	0	0	0	0	0	0.0116279	8.29659e-09	1	unclassified Parabacteroides	-
msp_0395	0	0.00403226	0	0	0	0	0.0909091	0.1	0.0909091	0.240441	0	0.0909091	0.0406977	8.02874e-08	0.75	Brachyspira sp. CAG:700	-
msp_0396	0.2	0.172043	0.240741	0.294966	0.105034	0.057735	0.10101	0.109091	0.0882353	0.138162	0.0638585	0.0225865	0.747093	2.55182e-07	0.821918	Adlercreutzia equolifaciens	-
msp_0397	0.1	0.0735931	0.112245	0.135894	0.0641064	0.0218218	0.458333	0.592593	0.370968	0.619063	0.297603	0.097717	0.180233	4.05576e-08	0.387097	unclassified Lachnospiraceae	TCS
msp_0398	0.102041	0.134615	0.0947368	0.155117	0.0489645	0.0322681	0.05625	0.0974026	0.0613497	0.087091	0.025409	0.01875	0.625	1.12609e-06	0.931034	Clostridia bacterium CIM:MAG 635	-
msp_0399	0.037234	0.0368421	0.037234	0.0603823	0.0140858	0.0140731	0.0857143	0.0882353	0.0857143	0.143272	0.0281564	0.0349927	0.276163	9.09533e-07	0.888889	Faecalibacterium prausnitzii 5	-
msp_0400	0.00787402	0.00787402	0.00787402	0.0170322	0	0.00556777	0.5	0.5	0.5	1	0	0.353553	0.0116279	1.37303e-07	0	unclassified Ruminococcaceae	TCS
msp_0401	0.0166667	0.0161943	0.012605	0.0303738	0.00295955	0.00833333	0.388889	0.545455	0.35	0.63066	0.147118	0.146986	0.0581395	1.68809e-08	0.333333	unclassified Clostridiales 1	TCS
msp_0402	0.00803213	0	0.00403226	0.0173742	0	0.00567957	0.333333	0.166667	0.3	0.649886	0.0167811	0.19245	0.0319767	5.03219e-09	0.5	unclassified Lachnoclostridium	TCS
msp_0403	0.0119048	0.0118577	0.0159363	0.0232102	0.000599326	0.00687322	0.833333	0.8	0.857143	1	0.220333	0.372678	0.0232558	3.8775e-08	0.285714	Enterococcus faecium	TCS		yes (WHO global priority high)
msp_0404	0.109244	0.122137	0.116071	0.159081	0.0594067	0.0302988	0.0719424	0.11811	0.0753425	0.109363	0.0345217	0.0227502	0.546512	6.73558e-07	0.90566	unclassified Clostridiales 5	-
msp_0405	0.0252101	0.0248963	0.0252101	0.0421389	0.00828129	0.010292	0.3	0.352941	0.3	0.501453	0.0985474	0.122474	0.0784884	5.07628e-08	0.538462	Ruminococcus sp. CAG:403	TCS
msp_0407	0.111842	0.109091	0.0939597	0.15646	0.0672243	0.0271257	0.150943	0.204301	0.110092	0.213013	0.0888735	0.0377358	0.412791	2.64813e-07	0.767442	unclassified Gemmiger	-
msp_0408	0.0077821	0.00387597	0.0078125	0.0168334	0	0.00550278	1	0	0	1	0	1	0.00581395	9.85478e-10	0.5	Lactobacillus mucosae	TCS
msp_0409	0.00387597	0	0.00387597	0.0102514	0	0.00387597	0	1	0	1	1	1	0.00290698	1.96412e-10	1	Pyramidobacter piscolens	-	*
msp_0410	0.0420168	0.0420168	0.0379747	0.0638718	0.0201618	0.0132869	0.35	0.4	0.285714	0.567594	0.132406	0.132288	0.0813953	1.16423e-08	0.538462	Clostridiales bacterium CIM:MAG 131	TCS
msp_0411	0	0	0	0	0	0	0	0	0	0	0	0	0.0232558	1.20271e-07	1	unclassified Akkermansia	-
msp_0412	0.00947867	0.0141509	0.00947867	0.0205032	0	0.00670243	0.0425532	0.0652174	0.0212766	0.0920463	0	0.0300897	0.18314	2.12056e-07	0.941176	[Bacteroides] sp. CAG:144	-
msp_0413	0	0	0	0	0	0	0	0	0	0	0	0	0.0116279	4.43509e-08	1	unclassified Phascolarctobacterium	-
msp_0414	0.0136364	0.0136364	0.00913242	0.0265862	0.000686501	0.00787296	0.0789474	0.0789474	0.0769231	0.15392	0.00397448	0.0455803	0.145349	1.68548e-07	0.8	Duodenibacillus massiliensis	-
msp_0416	0.00403226	0.00403226	0.00809717	0.0106647	0	0.00403226	0.1	0.1	0.181818	0.264485	0	0.1	0.0377907	1.59756e-07	0.75	[Bacteroides] sp. CAG:709	-
msp_0417	0	0	0	0	0	0	0	0	0	0	0	0	0.0232558	3.89914e-07	1	unclassified Alistipes	-
msp_0418	0.026178	0.0207254	0.031746	0.0454346	0.00692144	0.0117072	0.0597015	0.0769231	0.057971	0.108802	0.0106014	0.0298507	0.261628	1.81342e-07	0.846154	unclassified Gemmiger	-
msp_0419	0.0597015	0.0547264	0.0603015	0.0880495	0.0313535	0.0172343	0.140351	0.140351	0.135593	0.221971	0.0587307	0.0496215	0.226744	2.60502e-07	0.769231	Bifidobacterium bifidum	-
msp_0420	0.00392157	0.00392157	0.00392157	0.010372	0	0.00392157	0	0	0	0	0	0	0.0145349	2.66609e-08	1	unclassified Ruminococcus	-
msp_0421	0.0123967	0.0204918	0.0165975	0.0241693	0.000624092	0.00715723	0.125	0.285714	0.117647	0.270386	0	0.0883883	0.0639535	5.98988e-08	0.875	unclassified Clostridiales 2	-
msp_0422	0.337209	0.241935	0.350649	0.440207	0.234212	0.0626182	0.215116	0.283582	0.171271	0.273286	0.156946	0.0353649	0.651163	2.42363e-07	0.64	Romboutsia timonensis	PCS
msp_0423	0.0371901	0.0161943	0.0458333	0.0575808	0.0167993	0.0123967	0.375	0.272727	0.444444	0.626816	0.123184	0.153093	0.0697674	2.0895e-08	0.636364	unclassified Oscillibacter	TCS
msp_0424	0.136	0.152866	0.136752	0.190255	0.0817448	0.0329848	0.157895	0.257426	0.12766	0.214569	0.101221	0.0344555	0.502907	6.07392e-08	0.773585	unclassified Christensenellaceae-Catabacteriaceae	-
msp_0425	0.0235849	0.0235849	0.0236967	0.040934	0.00623583	0.0105475	0.0652174	0.0652174	0.0638298	0.127152	0.00328326	0.0376533	0.18314	1.17712e-07	0.842105	unclassified Clostridiales 6	-
msp_0426	0	0	0	0	0	0	0	0	0	0	0	0	0.0232558	1.71065e-07	1	Dialister sp. CAG:486	-
msp_0427	0	0	0	0	0	0	0.5	0.5	0.5	1	0	0.5	0.00581395	4.98592e-09	0	[Eubacterium] sp. CAG:786	TCS
msp_0428	0	0	0	0	0	0	0	0	0	0	0	0	0.0116279	2.43641e-08	1	Bacteroidales bacterium H5	-
msp_0429	0.0083682	0.00416667	0.0083682	0.0181011	0	0.00591721	0.105263	0.166667	0.105263	0.227693	0	0.0744323	0.0755814	2.1803e-08	0.875	Alistipes timonensis	-
msp_0430	0.18705	0.144578	0.192308	0.247389	0.126711	0.0366836	0.184874	0.23913	0.148438	0.249706	0.120042	0.0394153	0.465116	1.63125e-07	0.75	unclassified Clostridiales 1	-
msp_0431	0.028436	0.0280374	0.0285714	0.0475311	0.00934099	0.011609	0.191489	0.159091	0.208333	0.29648	0.0864987	0.0638298	0.180233	1.58363e-07	0.666667	[Eubacterium] sp. CAG:274	-
msp_0432	0.156069	0.105263	0.1625	0.205473	0.106665	0.0300356	0.329412	0.530612	0.265306	0.431809	0.227015	0.062253	0.328488	4.0995e-08	0.511628	unclassified Clostridiales 1	TCS
msp_0433	0.0162602	0.0161943	0.0162602	0.029633	0.00288737	0.00813008	0.416667	0.545455	0.416667	0.723167	0.110166	0.186339	0.0436047	8.50673e-09	0.285714	unclassified Lachnospiraceae	TCS
msp_0434	0	0.00403226	0	0	0	0	0	0.2	0	0	0	0	0.0465116	1.79115e-08	1	unclassified Ruminococcus	-
msp_0435	0.0538117	0.0470085	0.0841121	0.079363	0.0282604	0.0155341	0.285714	0.291667	0.340909	0.434328	0.1371	0.0903508	0.139535	4.88809e-08	0.52381	unclassified Oscillibacter	-
msp_0436	0.75	0.571429	0.75	1	0.0377575	0.433013	0.011811	0.0199203	0.011811	0.0230274	0.000594607	0.0068191	0.982558	1.38776e-06	0.976744	Blautia obeum	PCS
msp_0437c	0.0077821	0	0.0078125	0.0168334	0	0.00550278	1	1	1	1	0	1	0.00872093	5.1101e-10	0.5	Actinomyces oris	TCS	*
msp_0439	0.0165975	0.0163934	0.0165975	0.0302477	0.00294727	0.00829876	0.117647	0.214286	0.117647	0.254481	0	0.083189	0.0668605	3.42387e-08	0.714286	unclassified Alistipes	-
msp_0440	0.0347222	0.0645161	0.0347222	0.0602639	0.00918053	0.0155282	0.0789474	0.145631	0.0701754	0.122233	0.0356617	0.0263158	0.43314	1.89818e-07	0.902439	unclassified Roseburia	-
msp_0441	0.00390625	0.0077821	0.00390625	0.0103315	0	0.00390625	0	1	0	0	0	0	0.00872093	4.19719e-09	1	unclassified Roseburia	-
msp_0442	0.130841	0.0782609	0.142132	0.171513	0.0901694	0.0247266	0.409091	0.428571	0.344262	0.567694	0.250488	0.0964237	0.19186	3.12735e-08	0.516129	unclassified Flavonifractor	TCS
msp_0444	0.00803213	0.00803213	0.00803213	0.0173742	0	0.00567957	0.222222	0.333333	0.222222	0.480686	0	0.157135	0.0348837	1.78768e-08	0.5	unclassified Ruminococcaceae	-
msp_0445	0.0391304	0.038961	0.0309735	0.060585	0.0176758	0.0130435	0.321429	0.333333	0.25	0.497663	0.145194	0.107143	0.107558	6.68461e-08	0.571429	unclassified Ruminococcus	TCS
msp_0447	0.0555556	0.0786517	0.0555556	0.0860158	0.0250953	0.0185185	0.125	0.2	0.114583	0.184354	0.0656465	0.0360844	0.363372	1.05676e-07	0.756757	Firmicutes bacterium CAG:272	-
msp_0448	0.0619469	0.0546218	0.0707965	0.0891791	0.0347147	0.016556	0.40625	0.65	0.34375	0.591581	0.220919	0.112673	0.130814	1.48901e-08	0.478261	unclassified Lachnospiraceae	TCS
msp_0449	0.203704	0.147208	0.201299	0.262031	0.145377	0.0354603	0.260417	0.344262	0.211538	0.346086	0.174747	0.0520833	0.380814	5.42751e-08	0.576923	unclassified Clostridiales 1	-
msp_0450	0.0382775	0.0471698	0.0384615	0.0605376	0.0160175	0.0135331	0.142857	0.173913	0.12	0.231671	0.0540434	0.0539949	0.188953	9.83912e-08	0.75	Clostridiales bacterium UBA4224	-
msp_0451	0.0473934	0.0469484	0.047619	0.0720449	0.0227418	0.0149871	0.212766	0.244444	0.208333	0.323436	0.102096	0.0672825	0.177326	1.63097e-07	0.590909	unclassified Ruminococcus	-
msp_0452	0.0603448	0.0793651	0.0614035	0.097861	0.0228287	0.0228082	0.0352113	0.0454545	0.0416667	0.0611127	0.00930983	0.015747	0.552326	4.45474e-07	0.903846	unclassified Clostridiales 5	-
msp_0453	0.0251046	0.0203252	0.0252101	0.0419626	0.00824665	0.0102489	0.526316	0.5	0.45	0.800078	0.252553	0.166436	0.0639535	6.04528e-08	0.272727	unclassified Clostridiales 5	TCS
msp_0454	0.311688	0.255814	0.304054	0.385688	0.237689	0.0449883	0.605769	0.627907	0.572727	0.731304	0.480234	0.0763197	0.360465	1.28353e-07	0.161765	unclassified Clostridium	Stochastic
msp_0455	0.0588235	0.0608696	0.0648148	0.0856588	0.0319882	0.0163147	0.27027	0.357143	0.214286	0.410851	0.12969	0.085467	0.148256	3.20082e-08	0.7	Candidatus Gastranaerophilales sp1	-
msp_0456	0.114754	0.183099	0.114754	0.186096	0.0434119	0.043373	0.0253807	0.0695187	0.0253807	0.0440508	0.00671064	0.0113506	0.767442	3.66389e-07	0.942857	unclassified Gemmiger	-
msp_0457	0.0862069	0.101695	0.0862069	0.149621	0.022793	0.0385529	0.02	0.0301508	0.02	0.0364485	0.00355146	0.01	0.776163	7.55015e-07	0.957143	Faecalibacterium prausnitzii 9	-
msp_0458	0.00803213	0.00803213	0.00803213	0.0173742	0	0.00567957	0.111111	0.111111	0.111111	0.293873	0	0.111111	0.0348837	1.48253e-07	0.75	Catenibacterium mitsuokai	-
msp_0459	0	0	0	0	0	0	1	1	1	1	0	1	0.00290698	2.93201e-09	NA	unclassified Roseburia	TCS
msp_0460	0.00823045	0.00816327	0.00823045	0.0178032	0	0.00581981	0.133333	0.153846	0.133333	0.288412	0	0.0942809	0.0581395	5.99427e-08	0.666667	unclassified Bacteroides	-
msp_0461	0.0295567	0.0291262	0.029703	0.0494042	0.0097091	0.0120665	0.109091	0.173077	0.125	0.182346	0.0358354	0.0445362	0.215116	1.07088e-07	0.857143	Clostridiales bacterium CIM:MAG 701	-
msp_0462	0.0764706	0.0989011	0.0963855	0.111356	0.0415847	0.0212091	0.125	0.223684	0.152174	0.186993	0.0630073	0.0376889	0.34593	1.45264e-07	0.756757	unclassified Ruminococcaceae	-
msp_0463	0.113208	0.14876	0.104762	0.166962	0.0594534	0.0326802	0.0986842	0.145985	0.0915033	0.140595	0.0567731	0.0254802	0.578488	3.47521e-07	0.827586	[Clostridium] sp. CAG:167	-
msp_0464	0.00956938	0.0182648	0.0144231	0.0206994	0	0.00676657	0.122449	0.153846	0.1	0.204675	0.0402234	0.0499896	0.180233	3.76545e-08	0.736842	[Eubacterium] ramulus 2	-
msp_0465	0.0127119	0.0127119	0.0127119	0.0247838	0.000639958	0.0073392	0.181818	0.181818	0.181818	0.33135	0.032286	0.0909091	0.0813953	7.24089e-08	0.777778	unclassified Opitutae	-
msp_0466	0.00858369	0.00858369	0.00858369	0.0185673	0	0.00606959	0.04	0.04	0.04	0.105794	0	0.04	0.0988372	8.38314e-08	0.888889	unclassified Sutterella	-
msp_0467	0.146154	0.133333	0.137097	0.201306	0.0910019	0.03353	0.109375	0.12963	0.0970149	0.157457	0.0612931	0.0292317	0.502907	1.88207e-07	0.826923	Firmicutes bacterium CAG:94	-
msp_0468	0.833333	0.473684	0.8	1	0.399876	0.263523	0.0365854	0.0334728	0.0362903	0.0566446	0.0165262	0.0121951	0.950581	7.79379e-07	0.94186	Firmicutes bacterium CAG:41 / [Clostridium] sp. 2789STDY5834935 & sp. 2789STDY5608853	PCS
msp_0471	0.21831	0.142077	0.27907	0.282804	0.153816	0.0392096	0.232759	0.28	0.209302	0.306439	0.159078	0.0447944	0.456395	6.4881e-08	0.62963	unclassified Clostridiales 6	-
msp_0472	0.00406504	0.00404858	0	0.0107514	0	0.00406504	0.166667	0.0909091	0.0769231	0.360515	0	0.117851	0.0465116	1.59215e-08	0.8	unclassified Clostridiales Family XIII. Incertae Sedis	-
msp_0473c	0.31	0.275168	0.261364	0.401582	0.218418	0.0556776	0.196203	0.357798	0.135294	0.254166	0.13824	0.035239	0.607558	8.21082e-08	0.661765	[Clostridium] sp. 2789STDY5834874 & sp. 2789STDY5608885	PCS
msp_0474	0.00403226	0.00403226	0.00403226	0.0106647	0	0.00403226	0.2	0.2	0.2	0.432617	0	0.141421	0.0348837	9.47767e-09	0.75	Dakarella massiliensis	-
msp_0476	0.00390625	0.00390625	0.00390625	0.0103315	0	0.00390625	0.5	0.5	0.5	1	0	0.5	0.00872093	3.15343e-08	0	Muribaculaceae bacterium sp5	TCS
msp_0477	0.285714	0.262295	0.342105	0.42138	0.150049	0.0824786	0.0555556	0.0812183	0.0636364	0.0819349	0.0291762	0.0160375	0.834302	6.25884e-07	0.897436	Firmicutes bacterium CAG:83	-
msp_0478	0.16	0.324324	0.222222	0.291588	0.0284117	0.08	0.0128755	0.0361991	0.0208333	0.0251029	0.000648198	0.00743369	0.90407	3.18569e-07	0.975	[Clostridium] phoceensis	-
msp_0479	0.00389105	0.00389105	0.00389105	0.0102913	0	0.00389105	1	1	1	1	0	1	0.00290698	4.59269e-10	NA	[Eubacterium] sp. Marseille-P5640	TCS
msp_0480	0.143617	0.122172	0.125683	0.189079	0.0981547	0.0276391	0.371429	0.594595	0.333333	0.491245	0.251612	0.0728431	0.261628	7.86805e-08	0.384615	unclassified Lachnospiraceae	TCS
msp_0481	0.00395257	0.00395257	0.00395257	0.010454	0	0.00395257	0.4	0.4	0.4	0.865235	0	0.282843	0.0174419	8.0954e-08	0.333333	Ruminococcus sp. CAG:579	TCS
msp_0482	0	0	0	0	0	0	0	0	0	0	0	0	0.0348837	5.70261e-08	1	Mitsuokella multacida	-
msp_0484	0.133333	0.1875	0.133333	0.24299	0.0236764	0.0666667	0.0175439	0.0309735	0.0175439	0.0319724	0.00311532	0.00877193	0.880814	1.92382e-06	0.974359	unclassified Faecalibacterium	-
msp_0485	0	0	0	0	0	0	0.333333	0.333333	0.333333	0.881618	0	0.333333	0.00872093	3.07422e-09	1	unclassified Bacteroides	TCS
msp_0486	0.117117	0.0811966	0.141553	0.154897	0.0793372	0.0229686	0.722222	0.708333	0.717949	0.955198	0.489246	0.141639	0.148256	1.865e-08	0.294118	Lactococcus lactis subsp. lactis	TCS		yes
msp_0487	0.0165975	0.00803213	0.0210084	0.0302477	0.00294727	0.00829876	0.176471	0.222222	0.15	0.344057	0.00888413	0.101885	0.0726744	1.89484e-08	0.888889	unclassified Clostridiales 5	-
msp_0489	0.12	0.121951	0.111888	0.166523	0.0734765	0.0282843	0.148148	0.170213	0.147826	0.209069	0.0872276	0.037037	0.424419	2.37343e-07	0.723404	unclassified Blautia	-
msp_0490	0.064	0.0708661	0.0564516	0.101219	0.0267812	0.0226274	0.0601504	0.0610687	0.0522388	0.0951304	0.0251703	0.0212664	0.517442	6.93033e-07	0.897959	unclassified Ruminococcaceae	-
msp_0491	0.00409836	0.00816327	0.00409836	0.0108396	0	0.00409836	0	0	0	0	0	0	0.0552326	5.81157e-08	1	unclassified Clostridiales 4	-
msp_0493	0	0.00401606	0	0	0	0	0.1	0.222222	0.1	0.264485	0	0.1	0.0377907	2.28214e-07	0.75	[Eubacterium] sp. CAG:603 & sp. 2789STDY5608818	-
msp_0494	0.00833333	0.00819672	0.00833333	0.0180257	0	0.00589256	0.222222	0.285714	0.222222	0.404984	0.0394607	0.111111	0.0639535	2.53612e-07	0.857143	unclassified Christensenellaceae-Catabacteriaceae	-
msp_0497	0.0316206	0.027451	0.0316206	0.0500093	0.0132318	0.0111796	1	1	1	1	0.264399	0.447214	0.0290698	1.38252e-08	0.625	Enterococcus faecalis	TCS		yes
msp_0498	0.00438596	0.0130435	0.00438596	0.0116002	0	0.00438596	0.0666667	0.107143	0.0666667	0.144206	0	0.0471405	0.113372	2.67868e-07	0.818182	Ruminococcus sp. CAG:488	-
msp_0499	0.00392157	0.00392157	0.00392157	0.010372	0	0.00392157	0	0	0	0	0	0	0.0145349	2.20881e-08	1	[Clostridium] sp. CAG:590	-
msp_0500	0.060241	0.0813953	0.0606061	0.0915752	0.0289067	0.0190499	0.0978261	0.151163	0.107527	0.151463	0.0441896	0.0326087	0.360465	1.37245e-07	0.805556	unclassified_Erysipelotrichaceae	-
msp_0501	0	0	0	0	0	0	0	0	0	0	0	0	0.0116279	3.35083e-09	1	Megasphaera elsdenii	-
msp_0502	0.00395257	0.00395257	0.00395257	0.010454	0	0.00395257	0.2	0.2	0.2	0.528971	0	0.2	0.0203488	1.0212e-07	0.5	unclassified Bacteroides	-
msp_0503	0.0208333	0.0248963	0.0167364	0.0361584	0.00550832	0.00931695	0.277778	0.352941	0.210526	0.482111	0.0734442	0.124226	0.0697674	2.37235e-08	0.625	Coraliomargarita sp. CAG:312	-
msp_0504	0.056872	0.055814	0.0436893	0.0838765	0.0298676	0.0164175	0.191489	0.232558	0.134615	0.29648	0.0864987	0.0638298	0.18314	5.13612e-08	0.714286	unclassified Clostridiales 4	-
msp_0505	0.0159363	0	0.0199203	0.0290427	0.00282985	0.00796813	0.571429	0	0.571429	1	0.10147	0.285714	0.0261628	4.6298e-09	0.4	unclassified Oscillibacter	TCS
msp_0506	0.5	0.666667	0.5	1	0	0.5	0.0078125	0.0117647	0.0078125	0.0168991	0	0.00552427	0.988372	7.06482e-07	0.988372	Dorea formicigenerans	PCS
msp_0507	0.0257511	0.029661	0.0215517	0.0430431	0.00845901	0.0105128	0.16	0.181818	0.153846	0.291588	0.0284117	0.08	0.101744	7.70413e-08	0.916667	unclassified Lachnospiraceae	-
msp_0508	0.00398406	0	0.00398406	0.0105373	0	0.00398406	0.142857	0	0.142857	0.377836	0	0.142857	0.0261628	2.4031e-08	0.666667	unclassified Bacteroidales	-
msp_0509	0.0322581	0.0322581	0.0322581	0.058788	0.00572817	0.016129	0.00746269	0.0149254	0.00746269	0.0197377	0	0.00746269	0.52907	2.66905e-07	0.979167	Evtepia gabavorus	-
msp_0510	0.0372093	0.0470085	0.0379147	0.0588481	0.0155705	0.0131555	0.27907	0.5	0.234043	0.41158	0.14656	0.0805605	0.159884	1.86113e-08	0.631579	[Clostridium] glycyrrhizinilyticum	-
msp_0511	0.00398406	0.00398406	0.00398406	0.0105373	0	0.00398406	0.142857	0.142857	0.142857	0.377836	0	0.142857	0.0261628	6.45881e-08	0.666667	unclassified Muribaculaceae	-
msp_0512	0.0594595	0.0591398	0.0543478	0.0889479	0.029971	0.0179277	0.164384	0.180556	0.148649	0.242438	0.0863296	0.0474534	0.284884	9.90617e-07	0.741935	[Firmicutes] bacterium CAG:321	-
msp_0513	0	0	0.00395257	0	0	0	0.2	0.2	0.2	0.528971	0	0.2	0.0174419	9.86596e-09	0.5	unclassified Clostridiales 5	-
msp_0515	0.00387597	0.00387597	0.00775194	0.0102514	0	0.00387597	0	0	0	1	1	1	0.00290698	1.44587e-09	1	unclassified Clostridium	-
msp_0516	0.0122951	0.0163265	0.0122951	0.0239712	0.000618976	0.00709857	0.214286	0.307692	0.214286	0.417784	0.0107879	0.123718	0.0552326	4.33409e-08	0.666667	unclassified Victivallales	-
msp_0517	0.00393701	0.00393701	0.00393701	0.0104128	0	0.00393701	0.25	0.25	0.25	0.661213	0	0.25	0.0145349	5.45419e-08	0.5	Bacteroidales bacterium H10	-
msp_0518	0.0508475	0.0473684	0.0581395	0.0787263	0.0229686	0.0169492	0.160494	0.191176	0.151163	0.233711	0.0872765	0.044513	0.302326	1.36707e-07	0.71875	unclassified Coriobacteriia	-
msp_0521	0.0324324	0.0322581	0.0324324	0.0542111	0.0106538	0.0132405	0.0821918	0.0972222	0.0821918	0.137384	0.0269993	0.0335547	0.281977	2.3237e-07	0.821429	[Ruminococcaceae] bacterium CIM:MAG 1403	-
msp_0522	0.0786026	0.044	0.0848214	0.109077	0.0481287	0.0185268	0.551724	0.875	0.529412	0.7786	0.324848	0.137931	0.119186	5.6757e-09	0.380952	Anaerotruncus colihominis	TCS
msp_0523	0	0	0	0	0	0	0	0	0	0	0	0	0.0116279	4.87398e-09	1	unclassified Alistipes	-
msp_0524	0.0363636	0.0386266	0.0420561	0.0575107	0.0152166	0.0128565	0.263158	0.4	0.25	0.400039	0.126277	0.0832178	0.145349	2.20587e-08	0.647059	Mordavella sp. Marseille-P3756	-
msp_0526	0.0807453	0.0952381	0.089172	0.117581	0.0439093	0.0223947	0.154639	0.188889	0.148515	0.220314	0.088964	0.0399277	0.380814	1.66936e-07	0.717949	unclassified Clostridiales 4	-
msp_0527	0.0175439	0.030303	0.0175439	0.0319724	0.00311532	0.00877193	0.1	0.185185	0.1	0.194966	0.00503434	0.057735	0.116279	5.6141e-07	0.769231	[Clostridium] sp. CAG:307	-
msp_0528	0.00398406	0.00398406	0.00398406	0.0105373	0	0.00398406	0.142857	0.142857	0.142857	0.377836	0	0.142857	0.0261628	1.37891e-07	0.666667	unclassified Parabacteroides	-
msp_0529	0.02	0.02	0.02	0.034712	0.00528798	0.00894427	0.25	0.375	0.25	0.540772	0	0.176777	0.0377907	2.78015e-07	0.857143	[Eubacterium] sp. CAG:581	-
msp_0530	0.215385	0.230769	0.190476	0.310069	0.1207	0.057564	0.0777202	0.111111	0.0615385	0.110728	0.0447125	0.0200673	0.747093	4.92896e-07	0.859155	Dorea longicatena 2	-
msp_0531	0	0	0	0	0	0	0	0	0	0	0	0	0.0232558	2.48001e-08	1	unclassified Muribaculaceae	-
msp_0532	0.00787402	0.00787402	0.00787402	0.0170322	0	0.00556777	0.25	0.25	0.25	0.661213	0	0.25	0.0174419	8.10111e-09	0.5	unclassified Opitutae	-
msp_0533	0.0436681	0.034632	0.0440529	0.066382	0.0209542	0.0138091	0.241379	0.222222	0.225806	0.391444	0.0913147	0.0912328	0.119186	1.17688e-07	0.5625	unclassified Roseburia	-
msp_0534	0.057971	0.0633803	0.0518519	0.0916837	0.0242583	0.0204958	0.0333333	0.0603448	0.0406504	0.0607476	0.00591911	0.0166667	0.47093	3.77013e-07	0.954545	Firmicutes bacterium CAG:176_63_11	-
msp_0535	0.00806452	0.00806452	0.00806452	0.0174443	0	0.00570247	0.1	0.1	0.1	0.264485	0	0.1	0.0406977	6.68688e-08	0.75	Prevotellaceae bacterium CIM:MAG 724	-
msp_0536	0.04329	0.0334728	0.0436681	0.0658073	0.0207728	0.0136895	0.37037	0.368421	0.37931	0.563018	0.177723	0.117121	0.0959302	2.53963e-08	0.4	unclassified Clostridiales 5	TCS
msp_0537	0.00411523	0	0.00411523	0.0108842	0	0.00411523	0	0	0	0	0	0	0.0610465	6.61391e-07	1	Alistipes sp. An31A & Marseille-P5061 & UBA1813	-
msp_0538	0.00431034	0.00431034	0.00431034	0.0114002	0	0.00431034	0.0769231	0.0769231	0.0384615	0.166391	0	0.0543928	0.0988372	2.69806e-07	0.888889	Phascolarctobacterium succinatutens	-
msp_0539	0.00406504	0.00809717	0.00406504	0.0107514	0	0.00406504	0.0833333	0.0909091	0.0833333	0.220404	0	0.0833333	0.0465116	1.03577e-08	0.8	unclassified Roseburia	-
msp_0540	0.00819672	0.0122449	0.00819672	0.0177302	0	0.00579596	0.142857	0.230769	0.142857	0.309012	0	0.101015	0.0523256	2.37273e-08	0.666667	[Clostridium] sp. CAG:448	-
msp_0541	0.0608696	0.0420168	0.0745614	0.0876282	0.034111	0.0162681	0.357143	0.4	0.4	0.54291	0.171376	0.112938	0.110465	5.27611e-08	0.5	unclassified Clostridiales 5	TCS
msp_0542	0.0681818	0.0802139	0.0747126	0.100556	0.0358072	0.0196824	0.207317	0.267606	0.178571	0.290023	0.124611	0.0502818	0.305233	1.10548e-07	0.685714	[Clostridiaceae] bacterium CIM:MAG 755 / [Clostridium] sp. CAG:230	-
msp_0545	0.0720721	0.0508475	0.0601852	0.101709	0.0424351	0.018018	0.416667	0.727273	0.285714	0.593625	0.239709	0.107583	0.142442	1.77991e-08	0.409091	Pseudoflavonifractor sp. An184	TCS
msp_0546	0.137615	0.161017	0.12963	0.19606	0.0791698	0.035532	0.127517	0.15	0.106667	0.175636	0.0793976	0.0292544	0.572674	8.67813e-07	0.803279	[Clostridium] sp. CAG:245 & CIM:MAG 941	-
msp_0548	0.0201613	0.016	0.0202429	0.034992	0.00533063	0.0090164	0.5	0.5	0.545455	0.8678	0.1322	0.223607	0.0319767	1.43954e-08	0.333333	unclassified Lachnospiraceae	TCS
msp_0549	0	0	0	0	0	0	0	0	0	0	0	0	0.0116279	1.16592e-08	1	unclassified Prevotella	-
msp_0550	0.00390625	0.00390625	0.00390625	0.0103315	0	0.00390625	0.5	0.5	0.5	1	0	0.5	0.00872093	2.21536e-09	0	unclassified Lachnospiraceae	TCS
msp_0551	0.0689655	0.0491803	0.0588235	0.101712	0.0362187	0.0199086	0.154762	0.146667	0.125	0.225364	0.0841595	0.0429232	0.328488	6.70107e-08	0.823529	[Eubacterium] sp. CAG:192	-
msp_0552	0.0327869	0.0160643	0.0458333	0.0518539	0.0137199	0.0115919	0.5	0.333333	0.611111	0.810848	0.189152	0.188982	0.0552326	8.20952e-09	0.5	unclassified Oscillospiraceae	TCS
msp_0553	0.13245	0.117647	0.125	0.181166	0.083735	0.0296168	0.158879	0.227273	0.140351	0.222261	0.0954962	0.0385337	0.415698	1.05212e-07	0.680851	unclassified Christensenellaceae-Catabacteriaceae	-
msp_0554	0.046729	0.0458716	0.046729	0.0811028	0.0123551	0.0208978	0.0331126	0.0469799	0.0331126	0.0574702	0.00875494	0.0148084	0.581395	9.02183e-07	0.924528	Anaerostipes hadrus 2	-
msp_0555	0.0797546	0.0783133	0.0740741	0.116139	0.0433705	0.0221199	0.147368	0.141304	0.135417	0.212152	0.0825844	0.0393859	0.363372	8.55684e-07	0.682927	[Subdoligranulum] sp. CAG:314 & CIM:MAG 76	-
msp_0556	0.00423729	0.00423729	0.00847458	0.011207	0	0.00423729	0.0454545	0.0909091	0.0454545	0.120221	0	0.0454545	0.0843023	7.72428e-08	1	unclassified Clostridiales 4	-
msp_0558	0.0787879	0.0755814	0.0617284	0.114731	0.0428448	0.0218518	0.139785	0.116279	0.135417	0.203555	0.076015	0.0387694	0.360465	2.66228e-07	0.736842	unclassified Blautia	-
msp_0559	0.0123457	0.0161943	0.0124481	0.0240698	0.000621523	0.00712778	0.2	0.363636	0.235294	0.389931	0.0100687	0.11547	0.0581395	1.39519e-08	0.666667	unclassified Lachnoclostridium	-
msp_0560	0.0663265	0.0594059	0.0677083	0.0965847	0.0360683	0.0183957	0.16129	0.267857	0.151515	0.245185	0.0773954	0.0510045	0.247093	7.89722e-08	0.75	unclassified Christensenellaceae-Catabacteriaceae	-
msp_0561	0.0733945	0.0384615	0.0660377	0.103575	0.0432137	0.0183486	0.35	0.375	0.282609	0.503862	0.196138	0.0935414	0.156977	1.37135e-08	0.47619	unclassified Lachnospiraceae	TCS
msp_0562	0.004	0.004	0.004	0.0105794	0	0.004	0.125	0.125	0.125	0.330607	0	0.125	0.0319767	2.30358e-08	0.666667	Enorma massiliensis	-
msp_0563	0.37931	0.421053	0.37931	0.567426	0.191194	0.114366	0.0524017	0.0590909	0.0480349	0.0772836	0.0275199	0.0151271	0.880814	3.04029e-07	0.925	unclassified Lachnospiraceae	PCS
msp_0564	0.00796813	0.011811	0.00796813	0.0172358	0	0.00563432	0.142857	0.25	0.142857	0.377836	0	0.142857	0.0290698	3.92803e-09	0.666667	[Fusobacterium] sp. CAG:439	-
msp_0565	0.0821256	0.0393013	0.103627	0.114888	0.0493628	0.0199184	0.333333	0.275862	0.338462	0.466312	0.200355	0.0808452	0.19186	2.14751e-08	0.555556	unclassified Ruminococcaceae	TCS
msp_0566	0.0758929	0.0364372	0.0727273	0.106169	0.0456165	0.0184067	0.352941	0.545455	0.289474	0.520528	0.185355	0.101885	0.145349	1.45891e-08	0.6	unclassified Clostridiales 5	TCS
msp_0567	0.0372093	0.0416667	0.0372093	0.0588481	0.0155705	0.0131555	0.232558	0.261905	0.232558	0.353523	0.111593	0.0735413	0.159884	1.04573e-06	0.684211	Firmicutes bacterium CAG:475	-
msp_0568	0	0	0	0	0	0	0	0	0	0	0	0	0.0116279	3.72458e-07	1	Prevotella sp. CAG:1124	-
msp_0569	0.0122449	0.0122449	0.0122449	0.0238733	0.00061645	0.0070696	0.0769231	0.0769231	0.0769231	0.20345	0	0.0769231	0.0552326	1.95838e-07	0.857143	Anaerotruncus sp. CAG:528	-
msp_0570	0.0241935	0.00796813	0.0365854	0.0404397	0.00794737	0.00987697	0.7	0.571429	0.75	1	0.264813	0.264575	0.0406977	5.42152e-09	0.4	Bifidobacterium dentium	TCS
msp_0571	0	0	0	0	0	0	0.5	0.5	0.5	1	0	0.5	0.00581395	6.8932e-08	0	unclassified Ruminococcaceae	TCS
msp_0572	0.538462	0.571429	0.538462	0.873221	0.203702	0.203519	0.0285714	0.0286885	0.0285714	0.0463342	0.0108087	0.010799	0.947674	1.9279e-06	0.964706	Lachnospira sp. 2789STDY5834967 / Clostridiales bacterium KLE1615 & 41_12_two_minus	PCS
msp_0573	0.112903	0.0878049	0.104972	0.153428	0.0723781	0.0246375	0.305556	0.283019	0.246753	0.412709	0.198402	0.0651447	0.27907	6.6675e-08	0.555556	Eggerthella lenta	TCS
msp_0575	0.0077821	0.0077821	0.0078125	0.0168334	0	0.00550278	1	1	0.5	1	0	1	0.00872093	4.76627e-09	0.5	[Eubacteriaceae] bacterium CHKCI004 & [Eubacterium] sp. An3	TCS
msp_0576	0.0555556	0.0773196	0.0614525	0.0844527	0.0266584	0.0175682	0.115385	0.234375	0.0886076	0.178648	0.052121	0.0384615	0.299419	7.48756e-08	0.766667	unclassified Roseburia	-
msp_0577	0.0077821	0.00387597	0.0117188	0.0168334	0	0.00550278	0	0	0.5	0	0	0	0.00872093	7.86709e-10	1	[Clostridium] sp. CAG:1013	-
msp_0578	0.0948905	0.101449	0.0955882	0.13818	0.0516014	0.0263179	0.0991736	0.116667	0.106557	0.146264	0.0520831	0.0286289	0.465116	8.046e-07	0.791667	[Clostridium] sp. CAG:269	-
msp_0579	0.00390625	0.00390625	0.00392157	0.0103315	0	0.00390625	0.5	0.5	0.666667	1	0	0.5	0.00872093	1.68878e-09	1	unclassified Lachnospiraceae	TCS
msp_0581	0.0736842	0.0694444	0.103825	0.106076	0.0412922	0.0196929	0.25	0.404762	0.266667	0.349734	0.150266	0.0606339	0.252907	4.01362e-08	0.53125	Firmicutes bacterium CAG:212 / [Clostridium] sp. 2789STDY5834871	-
msp_0582	0	0	0	0	0	0	0.166667	0.166667	0	0.440809	0	0.166667	0.0203488	2.76406e-08	1	[Clostridium] sp. CAG:632	-
msp_0583	0.0202429	0.00790514	0.0368852	0.0351336	0.00535221	0.00905291	0.727273	0.4	0.571429	1	0.304332	0.25713	0.0348837	6.68287e-09	0.142857	unclassified Fournierella	TCS
msp_0584	0.0631579	0.0334928	0.0797872	0.0931471	0.0331687	0.0182321	0.147059	0.102041	0.157143	0.223551	0.0705664	0.0465041	0.264535	1.78714e-07	0.689655	Eggerthella sp. CAG:298	-
msp_0585	0.0628931	0.0621118	0.0628931	0.0956068	0.0301793	0.0198885	0.0808081	0.0824742	0.0707071	0.127801	0.0338147	0.02857	0.383721	9.27056e-07	0.820513	Methanobrevibacter smithii 1	-
msp_0586	0.0963855	0.0994152	0.0963855	0.136021	0.0567505	0.0240964	0.271739	0.275862	0.26087	0.361133	0.182345	0.0543478	0.331395	1.67884e-06	0.6	[Clostridium] sp. CAG:343	-
msp_0588	0.021097	0.0205761	0.0211864	0.0366161	0.00557804	0.00943489	0.142857	0.266667	0.136364	0.278522	0.00719191	0.0824786	0.0843023	2.38932e-08	0.8	unclassified Ruminococcaceae	-
msp_0590	0	0	0	0	0	0	0	0	0	0	0	0	0.0116279	3.21399e-09	1	unclassified Parabacteroides	-
msp_0591	0.363636	0.38961	0.333333	0.513169	0.214104	0.0909091	0.0654206	0.149171	0.0509259	0.0941798	0.0366613	0.0174844	0.825581	1.20621e-07	0.875	unclassified Lachnoclostridium	PCS
msp_0592	0.027027	0.0266667	0.0340136	0.0492548	0.00479928	0.0135135	0.0272727	0.037037	0.036036	0.0531725	0.001373	0.0157459	0.427326	2.47059e-07	0.897436	unclassified Christensenellaceae-Catabacteriaceae	-
msp_0593	0	0.00395257	0	0	0	0	0	0.2	0	0	0	0	0.0232558	3.71652e-08	1	Bacteroidales bacterium CIM:MAG 858	-
msp_0594	0	0	0	0	0	0	0	0	0	0	0	0	0.0697674	1.89359e-07	1	Phascolarctobacterium sp. CAG:266	-
msp_0595	0.00429185	0	0.00431034	0.0113513	0	0.00429185	0	0	0.0384615	0	0	0	0.0988372	1.02932e-07	1	Cryptobacterium sp. CAG:338	-
msp_0596	0.0777778	0.106383	0.0674157	0.126132	0.0294236	0.0293972	0.0416667	0.0609756	0.035503	0.0675707	0.0157627	0.0157485	0.651163	7.82809e-07	0.883333	Clostridiales bacterium UBA4696	-
msp_0597	0.0160643	0.00393701	0.0162602	0.0292759	0.00285258	0.00803213	0.444444	0.25	0.416667	0.809967	0.0789214	0.222222	0.0348837	1.9631e-09	0.2	unclassified Clostridiales 5	TCS
msp_0598	0	0	0	0	0	0	0	0	0	0	0	0	0.0116279	2.56909e-08	1	Prevotella sp. CAG:1092	-
msp_0600c	0.00387597	0	0.00387597	0.0102514	0	0.00387597	0	1	0	1	1	1	0.00290698	9.67488e-11	1	Weissella cibaria	-	*
msp_0601c	0.00392157	0	0	0.010372	0	0.00392157	1	1	0.75	1	0.0503434	0.57735	0.00872093	4.5574e-10	NA	Anaerofustis stercorihominis	TCS
msp_0604	0.211268	0.241379	0.233333	0.300993	0.121542	0.0545491	0.0802139	0.163743	0.0555556	0.114281	0.0461471	0.0207111	0.723837	1.72393e-07	0.885714	Dorea sp. CAG:105	-
msp_0605	0.0642202	0.0528634	0.055814	0.0924517	0.0359886	0.0171636	0.375	0.354839	0.302326	0.534262	0.215738	0.0968246	0.15407	1.22707e-07	0.454545	unclassified Oscillospiraceae	TCS
msp_0609	0	0	0	0	0	0	0	0	0	0	0	0	0.0116279	8.22492e-09	1	unclassified Bacteroides	-
msp_0610	0.00389105	0	0.00389105	0.0102913	0	0.00389105	1	1	1	1	0	1	0.00290698	2.12558e-10	NA	Fusobacterium nucleatum subsp. animalis	TCS	*	yes
msp_0611	0.00409836	0.00409836	0.00409836	0.0108396	0	0.00409836	0.0714286	0.0714286	0.0714286	0.188918	0	0.0714286	0.0552326	1.75684e-07	0.8	Bacteroidales bacterium H2 / [Prevotella] sp. CAG:251	-
msp_0612	0.00395257	0.00395257	0.00395257	0.010454	0	0.00395257	0.2	0.2	0.2	0.528971	0	0.2	0.0203488	1.4699e-08	0.5	unclassified Oscillospiraceae	-
msp_0613	0.12	0.123529	0.0979021	0.166523	0.0734765	0.0282843	0.157407	0.25	0.121739	0.220203	0.094612	0.0381769	0.418605	9.9677e-08	0.777778	unclassified Catabacter	-
msp_0615	0.042328	0.0603015	0.037234	0.0669436	0.0177124	0.0149652	0.101449	0.20339	0.114286	0.16452	0.0383786	0.0383442	0.273256	1.87149e-07	0.888889	unclassified Oscillospiraceae	-
msp_0617	0.00409836	0	0.00409836	0.0108396	0	0.00409836	0.0714286	0.0769231	0.142857	0.188918	0	0.0714286	0.0552326	4.29454e-08	0.8	unclassified Sutterellaceae	-
msp_0618	0.0077821	0.0077821	0.0077821	0.0168334	0	0.00550278	1	1	1	1	0	1	0.00581395	4.96217e-10	NA	Turicimonas muris	TCS
msp_0619	0.0779221	0.0534979	0.10177	0.108132	0.047712	0.0183664	0.703704	0.8	0.75	0.96925	0.438157	0.161441	0.107558	1.269e-08	0.304348	unclassified Ruminococcaceae	TCS
msp_0620	0.0246914	0.0204918	0.0207469	0.0412718	0.0081109	0.0100802	0.4	0.357143	0.294118	0.668603	0.131397	0.163299	0.0581395	2.48905e-08	0.444444	unclassified Candidatus Gastranaerophilales	TCS
msp_0621	0.212329	0.156977	0.19403	0.275056	0.149602	0.0381354	0.303571	0.325581	0.266129	0.389206	0.217937	0.0520621	0.427326	1.37767e-07	0.557692	Intestinibacter bartlettii	TCS
msp_0622	0.132353	0.207317	0.149254	0.20492	0.0597859	0.0441176	0.0578947	0.0852273	0.0575916	0.0866072	0.0291823	0.0174559	0.735465	3.48749e-07	0.897059	unclassified Christensenellaceae-Catabacteriaceae	-
msp_0623	0.0833333	0.0928962	0.0745342	0.119967	0.0466995	0.0222718	0.166667	0.226667	0.154639	0.23745	0.0958834	0.0430331	0.351744	1.64333e-07	0.74359	Erysipelatoclostridium sp2	-
msp_0624	0.0705882	0.0888889	0.0722892	0.104106	0.0370709	0.0203771	0.147727	0.205128	0.141304	0.21512	0.080334	0.0409722	0.337209	1.45123e-07	0.783784	unclassified Ruminococcaceae	-
msp_0625	0.00389105	0.00389105	0.00389105	0.0102913	0	0.00389105	1	1	0	1	0	1	0.00290698	8.30817e-10	NA	Firmicutes bacterium CAG:646	TCS
msp_0626	0.0117647	0.0078125	0.0117647	0.0229371	0.000592275	0.00679236	0.666667	0.5	0.666667	1	0	0.471405	0.0145349	9.6736e-09	0.5	Citrobacter portucalensis	TCS
msp_0629	0.0747664	0.0570175	0.0841584	0.105511	0.0440214	0.0186916	0.363636	0.4	0.303571	0.513169	0.214104	0.0909091	0.168605	2.13785e-08	0.4	unclassified Clostridiales 3	TCS
msp_0630	0.211679	0.164557	0.210938	0.276334	0.147023	0.0393078	0.272727	0.31	0.253846	0.350818	0.194637	0.0474757	0.465116	1.16685e-07	0.533333	[Eubacterium] sp. CAG:161	-
msp_0631	0.024	0.02	0.024	0.0401162	0.00788379	0.00979796	0.875	0.875	0.875	1	0.331016	0.330719	0.0290698	3.11414e-08	0.166667	unclassified Clostridiales 5	TCS
msp_0632	0.0337553	0.028	0.0663717	0.0533854	0.0141251	0.0119343	0.47619	0.75	0.53125	0.72388	0.228501	0.150585	0.0813953	1.40722e-08	0.4	unclassified Ruminococcaceae	TCS
msp_0633	0.00387597	0.00387597	0.00387597	0.0102514	0	0.00387597	0	0	0	1	1	1	0.00290698	8.14242e-10	1	Klebsiella michiganensis 1	-
msp_0634	0.0163265	0.0120482	0.00823045	0.0297539	0.00289916	0.00816327	0.307692	0.222222	0.2	0.560747	0.0546379	0.153846	0.0494186	1.47323e-08	0.428571	unclassified Flavonifractor	TCS
msp_0635	0.0252101	0.0166667	0.0295359	0.0421389	0.00828129	0.010292	0.35	0.277778	0.285714	0.567594	0.132406	0.132288	0.0697674	1.92486e-08	0.666667	Flavobacteriales bacterium CIM:MAG 32_1	TCS
msp_0636	0	0	0	0	0	0	0	0	0	0	0	0	0.0465116	2.73764e-08	1	Alistipes [Bacteroidales] bacterium 55_9	-
msp_0637	0.004	0.00396825	0.004	0.0105794	0	0.004	0.125	0	0.125	0.330607	0	0.125	0.0319767	7.15378e-09	0.666667	Alistipes sp. Marseille-P2431	-
msp_0638	0.016129	0.0119048	0.016129	0.029394	0.00286408	0.00806452	0.3	0.833333	0.3	0.584897	0.015103	0.173205	0.0465116	6.73468e-09	0.714286	Enteroscipio rubneri	TCS
msp_0639	0.267606	0.231579	0.25	0.368588	0.166623	0.0613929	0.101604	0.134969	0.0808081	0.139945	0.0632634	0.0233096	0.72093	4.98899e-07	0.819444	Faecalibacterium prausnitzii 6	-
msp_0640	0.0208333	0.0205761	0.0255319	0.0361584	0.00550832	0.00931695	0.277778	0.266667	0.26087	0.482111	0.0734442	0.124226	0.0697674	2.68398e-08	0.6	unclassified Oscillibacter	-
msp_0641	0.0204082	0.0238095	0.0206612	0.0354204	0.0053959	0.00912681	0.384615	0.833333	0.3125	0.667539	0.101692	0.172005	0.0552326	1.3183e-08	0.555556	unclassified Ruminococcaceae	TCS
msp_0642	0.00858369	0.0128205	0.00858369	0.0185673	0	0.00606959	0.12	0.125	0.12	0.233959	0.00604121	0.069282	0.0959302	1.65648e-07	0.7	Proteobacteria bacterium CAG:495	-
msp_0643	0.0205761	0.028	0.0206612	0.035712	0.00544031	0.00920193	0.2	0.375	0.25	0.389931	0.0100687	0.11547	0.0610465	6.2174e-09	0.666667	unclassified Clostridiales 5	-
msp_0644	0.00401606	0.0119522	0.00401606	0.0106219	0	0.00401606	0.111111	0.428571	0.111111	0.293873	0	0.111111	0.0348837	4.31847e-09	0.5	unclassified Clostridiales 3	-
msp_0645	0.0478261	0.047619	0.0436681	0.0715451	0.0241071	0.0144201	0.392857	0.407407	0.344828	0.587691	0.198023	0.118451	0.107558	3.33246e-07	0.533333	[Clostridium] sp. CAG:452	TCS
msp_0647	0.0478088	0.0117647	0.0528455	0.0705097	0.0251078	0.0138012	1	1	0.75	1	0.378304	0.377964	0.0406977	6.43234e-09	0.4	Clostridia bacterium UC5.1-2E3	TCS
msp_0648	0.0140187	0.0140187	0.0140187	0.0273316	0.000705748	0.0080937	0.0454545	0.0454545	0.0454545	0.0983221	0	0.0321412	0.171512	4.48287e-07	0.941176	Holdemanella biformis	-
msp_0650	0.0827068	0.0808824	0.0827068	0.123725	0.041689	0.024937	0.088	0.131148	0.088	0.131643	0.0443571	0.026533	0.482558	2.63205e-07	0.851064	unclassified Agathobaculum	-
msp_0651	0	0	0	0	0	0	0	0	0	0	0	0	0.0116279	2.47647e-08	1	Prevotella sp. Marseille-P4119	-
msp_0652	0.123377	0.108434	0.121622	0.169933	0.0768198	0.0283045	0.182692	0.206522	0.172727	0.251632	0.113752	0.0419125	0.401163	1.23209e-07	0.723404	unclassified Clostridiales 4	-
msp_0653	0	0	0	0	0	0	0	0	0	0	0	0	0.0232558	3.57245e-08	1	Muribaculaceae bacterium sp2	-
msp_0654	0.0653595	0.075	0.0529801	0.0993561	0.0313629	0.0206685	0.0666667	0.0816327	0.0654206	0.108113	0.0252203	0.0251976	0.415698	9.40044e-07	0.897436	Firmicutes bacterium CAG:103	-
msp_0655	0.25	0.333333	0.428571	0.540772	0	0.176777	0.02	0.0416667	0.0199203	0.034712	0.00528798	0.00894427	0.962209	2.22819e-07	0.97619	[Ruminococcus] sp. 2789STDY5608817 / [Eubacterium] sp. 2789STDY5834872	-
msp_0657	0.0125523	0.0166667	0.0125523	0.0244727	0.000631925	0.00724707	0.210526	0.277778	0.210526	0.383669	0.0373838	0.105263	0.0697674	5.48893e-08	0.625	Clostridiales bacterium CIM:MAG 272	-
msp_0659	0	0.00390625	0	0	0	0	0	1	0	0	0	0	0.0116279	1.09811e-09	1	Caecibacter massiliensis == Megasphaera hexanoica	-
msp_0660	0.0627803	0.0689655	0.0675676	0.0903788	0.0351817	0.0167787	0.371429	0.423077	0.361111	0.540874	0.201983	0.103016	0.139535	6.72863e-08	0.473684	unclassified Candidatus Gastranaerophilales	TCS
msp_0662	0.00803213	0.0159363	0.0120482	0.0173742	0	0.00567957	0.222222	0.571429	0.222222	0.480686	0	0.157135	0.0348837	5.33724e-09	0.6	bacterium OL-1	-
msp_0663	0.0164609	0.0122951	0.0165289	0.0299988	0.00292302	0.00823045	0.2	0.214286	0.1875	0.389931	0.0100687	0.11547	0.0639535	1.80095e-08	0.625	unclassified Clostridiales 4	-
msp_0665	0.139535	0.103139	0.130435	0.186384	0.0926854	0.0284824	0.313953	0.628571	0.278351	0.413336	0.214571	0.0604204	0.328488	3.13525e-08	0.5	Clostridiales Family XIII bacterium CIM:MAG 1057	TCS
msp_0666	0.0171674	0.0128205	0.0171674	0.0312863	0.00304847	0.00858369	0.12	0.0833333	0.12	0.233959	0.00604121	0.069282	0.0959302	4.05055e-08	0.727273	unclassified Coriobacteriia	-
msp_0667	0	0	0	0	0	0	0	0	0	0	0	0	0.0116279	9.48752e-09	1	unclassified Prevotellaceae	-
msp_0668	0.00387597	0.00387597	0.00387597	0.0102514	0	0.00387597	0	0	0	1	1	1	0.00290698	1.12931e-09	1	Coprococcus sp. CAG:782	-
msp_0669	0.00392157	0	0.00790514	0.010372	0	0.00392157	0	0	0.4	0	0	0	0.0145349	1.26e-08	1	unclassified Ruminococcaceae	-
msp_0670	0.0208333	0.0123457	0.0338983	0.0361584	0.00550832	0.00931695	0.277778	0.2	0.363636	0.482111	0.0734442	0.124226	0.0668605	2.43523e-08	0.444444	unclassified Oscillibacter	-
msp_0671	0.117371	0.116071	0.121951	0.155982	0.0787593	0.0234742	0.533333	0.735294	0.471698	0.712402	0.354264	0.108866	0.174419	2.48009e-08	0.322581	Turicibacter sanguinis 1	TCS
msp_0672	0.0041841	0.00833333	0.0041841	0.0110663	0	0.0041841	0.0526316	0.111111	0.0526316	0.139203	0	0.0526316	0.0726744	4.34955e-08	0.857143	unclassified Opitutae	-
msp_0673	0.0285714	0.0199203	0.0326531	0.0463342	0.0108087	0.010799	0.538462	0.714286	0.538462	0.873221	0.203702	0.203519	0.0552326	5.74843e-09	0.5	unclassified Clostridiales 4	TCS
msp_0674	0.0122951	0.0121457	0.0123457	0.0239712	0.000618976	0.00709857	0.0714286	0.0909091	0.0666667	0.188918	0	0.0714286	0.0581395	6.95562e-08	0.857143	[Eubacterium] sp. 2789STDY5834909	-
msp_0675	0	0	0	0	0	0	0	0	0	0	0	0	0.0232558	2.29582e-08	1	Sutterella sp. CAG:521	-
msp_0676	0.0265957	0.03125	0.0265957	0.0461596	0.00703189	0.011894	0.0857143	0.121212	0.0857143	0.143272	0.0281564	0.0349927	0.261628	1.05337e-07	0.846154	unclassified Clostridiales 4	-
msp_0678	0	0.00389105	0	0	0	0	0	1	0	0	0	0	0.0116279	2.36342e-09	1	unclassified Ruminococcaceae	-
msp_0679	0.107843	0.157025	0.0927835	0.161327	0.0543592	0.0325159	0.0833333	0.160584	0.0559006	0.12135	0.0453166	0.0231125	0.598837	1.64535e-07	0.866667	unclassified Clostridiales 4	-
msp_0682	0.0160643	0.00393701	0.0121951	0.0292759	0.00285258	0.00803213	0.333333	0.5	0.25	0.649886	0.0167811	0.19245	0.0377907	2.55086e-09	0.4	uncultured Clostridiales bacterium RUG798	TCS
msp_0683	0.0546218	0.0283401	0.0512821	0.0795404	0.0297033	0.0151494	0.65	0.727273	0.5	0.94653	0.35347	0.180278	0.0813953	6.03087e-09	0.25	unclassified Clostridiales 3	TCS
msp_0685	0.0418848	0.0418848	0.0418848	0.0662427	0.017527	0.0148085	0.149254	0.149254	0.134328	0.226888	0.0716196	0.0471982	0.255814	2.94511e-06	0.7	unclassified Clostridiales 2	-
msp_0686	0.0178571	0.0178571	0.0178571	0.0325433	0.00317095	0.00892857	0.0882353	0.117647	0.0882353	0.172029	0.00444206	0.0509427	0.133721	7.39735e-08	0.857143	[Ruminococcus] sp. CAG:382	-
msp_0688	0.0392157	0.0372093	0.039801	0.0620213	0.0164101	0.0138648	0.259259	0.27907	0.210526	0.373231	0.145287	0.06929	0.200581	3.43716e-08	0.565217	unclassified Lachnospiraceae	-
msp_0689	0.015873	0.0118577	0.0159363	0.0289274	0.00281862	0.00793651	0.5	0.4	0.428571	0.974828	0.0251717	0.288675	0.0232558	1.14226e-08	0.4	Clostridiales bacterium UBA1701 / Clostridia bacterium CIM:MAG 26	TCS
msp_0690	0.00387597	0	0.00387597	0.0102514	0	0.00387597	0	1	0	1	1	1	0.00290698	1.35225e-10	1	unclassified Faecalibacterium	-	*
msp_0692	0.0343137	0.0382775	0.0341463	0.0556464	0.012981	0.0129694	0.148148	0.183673	0.132075	0.234303	0.0619936	0.0523783	0.206395	8.74465e-08	0.652174	[Ruminococcaceae] bacterium CIM:MAG 1028_2	-
msp_0693	0.00784314	0	0.00784314	0.0169654	0	0.00554594	0.666667	1	0.666667	1	0	0.471405	0.0116279	5.5361e-10	0.5	unclassified Lachnoclostridium	TCS	*
msp_0694	0.00395257	0.00395257	0.00395257	0.010454	0	0.00395257	0.2	0.2	0.2	0.528971	0	0.2	0.0203488	3.25594e-08	1	unclassified Parabacteroides	-
msp_0697	0.165775	0.128079	0.191011	0.21475	0.116801	0.0297741	0.521127	0.672727	0.475	0.662046	0.380208	0.0856727	0.258721	5.22633e-08	0.304348	Clostridium sp. CAG:221	TCS
msp_0698	0.0163265	0.016129	0.0163934	0.0297539	0.00289916	0.00816327	0.461538	0.3	0.428571	0.771466	0.151611	0.188422	0.0465116	4.02438e-08	0.285714	Faecalitalea cylindroides	TCS
msp_0699	0.029703	0.0473934	0.0298507	0.0496488	0.00975717	0.0121262	0.160714	0.212766	0.157895	0.248831	0.0725971	0.0535714	0.203488	4.88999e-08	0.695652	unclassified Clostridiales 4	-
msp_0701	0.00787402	0.00787402	0.00787402	0.0170322	0	0.00556777	0.25	0.25	0.25	0.661213	0	0.25	0.0174419	1.34016e-08	0.666667	unclassified Pseudoflavonifractor	-
msp_0702	0.00390625	0.00390625	0.00390625	0.0103315	0	0.00390625	0.5	0.5	0.5	1	0	0.5	0.00872093	4.1216e-09	0	unclassified Barnesiellaceae	TCS
msp_0703	0.0253165	0.0206612	0.0170213	0.0423167	0.00831624	0.0103354	0.238095	0.375	0.173913	0.413238	0.0629522	0.106479	0.0843023	3.87862e-08	0.636364	unclassified Clostridiales 1	-
msp_0704	0.0118577	0.011811	0.00793651	0.0231185	0.000596957	0.00684605	0	0.25	0	0	0	0	0.0232558	5.63255e-09	1	unclassified Clostridiales 5	-
msp_0705	0.0169492	0.0243902	0.0212766	0.0308886	0.00300972	0.00847458	0.272727	0.416667	0.304348	0.455866	0.0895886	0.11134	0.0813953	8.07516e-09	0.6	unclassified Lachnoclostridium	-
msp_0706	0.0121457	0.00796813	0.0121457	0.02368	0.000611458	0.00701235	0.272727	0.142857	0.272727	0.531725	0.01373	0.157459	0.0406977	1.36593e-08	0.666667	Dorea sp. Marseille-P4003	-
msp_0707	0.0765306	0.0591133	0.0824742	0.109033	0.0440281	0.0197601	0.225806	0.254545	0.21875	0.325072	0.126541	0.0603493	0.241279	3.7718e-08	0.689655	unclassified Clostridiales Family XIII. Incertae Sedis	-
msp_0708	0	0	0	0	0	0	0	0	0	0	0	0	0.0116279	8.11141e-09	1	Ruminococcus sp. CAG:563	-
msp_0709	0.0364583	0.0364583	0.0364583	0.0591243	0.0137923	0.01378	0.121212	0.121212	0.121212	0.191702	0.050722	0.042855	0.255814	8.82673e-07	0.777778	Firmicutes bacterium CAG:341	-
msp_0710	0	0	0	0	0	0	0	0	0	0	0	0	0.0116279	3.48238e-08	1	[Bacteroides] sp. CAG:927	-
msp_0712	0.00390625	0.00390625	0.00390625	0.0103315	0	0.00390625	0.5	0.5	0.5	1	0	0.5	0.00872093	2.11469e-09	0	Lactobacillus salivarius	TCS
msp_0713	0.0660793	0.0281124	0.0754717	0.0941431	0.0380155	0.0170616	0.516129	0.555556	0.391304	0.728368	0.30389	0.129032	0.116279	8.06613e-09	0.285714	[Clostridium] citroniae	TCS
msp_0716	0.0368664	0.0396476	0.0375587	0.0583058	0.015427	0.0130342	0.317073	0.419355	0.288889	0.461722	0.172424	0.0879403	0.145349	3.07308e-08	0.5	unclassified Ruminococcaceae	TCS
msp_0717	0.00809717	0.00806452	0.00809717	0.0175149	0	0.00572556	0.363636	0.4	0.363636	0.662701	0.0645721	0.181818	0.0377907	2.31079e-08	0.6	unclassified Ruminococcus	TCS
msp_0719	0.0295359	0.0208333	0.0255319	0.0478982	0.0111735	0.0111635	0.238095	0.277778	0.173913	0.413238	0.0629522	0.106479	0.0843023	1.69847e-08	0.7	[Selenomonadales] bacterium CIM:MAG 469	-
msp_0720	0	0	0	0	0	0	0	0	0	0	0	0	0.0116279	9.23823e-08	1	[Clostridium] sp. CAG:1024	-
msp_0722	0.125	0.307692	0.2	0.270386	0	0.0883883	0.0247934	0.0431034	0.0205761	0.0414424	0.00814441	0.0101219	0.927326	7.28397e-07	0.951807	Blautia obeum 2	-
msp_0723	0.0462963	0.0789474	0.0462963	0.0803519	0.0122407	0.0207043	0.02	0.0694444	0.02	0.0389931	0.00100687	0.011547	0.584302	2.09926e-07	0.943396	unclassified Clostridiales 5	-
msp_0724	0.0121951	0	0.0121951	0.0237763	0.000613944	0.00704086	0.333333	0	0.333333	0.607476	0.0591911	0.166667	0.0436047	9.83783e-09	0.5	unclassified Sutterellaceae	TCS
msp_0725	0	0	0	0	0	0	0.0666667	0.0666667	0.0666667	0.176324	0	0.0666667	0.0552326	1.88873e-08	1	Clostridiales bacterium CIM:MAG 491	-
msp_0726	0	0	0	0	0	0	0	0	0	0	0	0	0.0116279	2.45727e-08	1	Prevotella sp. CAG:755	-
msp_0727	0.00793651	0.00787402	0.00793651	0.0171674	0	0.00561196	0.166667	0.25	0.166667	0.440809	0	0.166667	0.0232558	3.31876e-09	0.666667	unclassified Clostridiales 4	-
msp_0728	0.0808824	0.133333	0.0895522	0.120995	0.0407694	0.0243869	0.106557	0.157407	0.0967742	0.155169	0.0579459	0.0295537	0.459302	2.17156e-07	0.914894	unclassified Clostridiales 1	-
msp_0729	0.0344828	0.0209205	0.0350877	0.054536	0.0144295	0.0121915	0.346154	0.421053	0.366667	0.535945	0.156363	0.115385	0.0988372	1.86048e-08	0.461538	[Ruminococcaceae] bacterium CIM:MAG 1170_1	TCS
msp_0730	0.00813008	0.00813008	0.00813008	0.0175861	0	0.00574884	0.25	0.25	0.25	0.487414	0.0125858	0.144338	0.0436047	1.14816e-07	0.5	unclassified Clostridiales 1	-
msp_0732	0.0462185	0.0414938	0.055794	0.0691402	0.0232968	0.0139354	0.25	0.470588	0.32	0.4339	0.0660998	0.111803	0.0901163	5.23353e-08	0.642857	Clostridiales bacterium CIM:MAG 442	-
msp_0733	0.047619	0.0454545	0.0526316	0.0737278	0.0215103	0.015873	0.101449	0.15	0.102941	0.16452	0.0383786	0.0383442	0.267442	1.45558e-07	0.827586	Roseburia sp. CAG:471	-
msp_0734	0	0	0	0	0	0	0.0526316	0.105263	0.0526316	0.139203	0	0.0526316	0.0726744	2.12224e-07	0.857143	Firmicutes bacterium CAG:555	-
msp_0735	0.0342857	0.05	0.0342857	0.0573089	0.0112626	0.0139971	0.120482	0.166667	0.120482	0.18315	0.0578135	0.0380997	0.311047	1.4166e-07	0.878788	Monoglobus pectinilyticus	-
msp_0736c	0	0	0	0	0	0	0	0	0	0	0	0	0.0116279	1.05694e-08	1	Bacteroides sp. An322 & UBA1451	-
msp_0737	0.0548523	0.0161943	0.0666667	0.079876	0.0298287	0.0152133	0.380952	0.545455	0.393939	0.602493	0.159412	0.134687	0.0959302	7.08536e-09	0.588235	unclassified Clostridiales Family XIII. Incertae Sedis	TCS
msp_0739c	0.0116732	0.00387597	0.0116732	0.0227586	0.000587666	0.0067395	1	0	1	1	0	1	0.00872093	2.76096e-10	0.666667	Prevotella timonensis	TCS
msp_0740	0.0272727	0.025974	0.0230415	0.0455866	0.00895886	0.011134	0.210526	0.222222	0.121951	0.332957	0.0880961	0.0744323	0.142442	2.60599e-08	0.866667	unclassified Lachnospiraceae	-
msp_0741	0	0	0	0	0	0	0	0	0	0	0	0	0.0116279	2.69883e-08	1	unclassified Sutterella	-
msp_0742	0.170213	0.114679	0.188571	0.219706	0.12072	0.0300897	0.442857	0.5	0.39759	0.573688	0.312026	0.0795395	0.273256	6.55062e-08	0.446809	Streptococcus parasanguinis	TCS		yes
msp_0745	0.0120482	0.008	0.0120482	0.0234898	0.000606547	0.00695603	0.222222	0.125	0.222222	0.480686	0	0.157135	0.0377907	2.3998e-08	0.6	Lachnospiraceae bacterium UBA7096	-
msp_0746	0	0	0	0	0	0	0	0	0	0	0	0	0.0116279	2.65054e-08	1	unclassified Prevotella	-
msp_0747	0.0684211	0.0603015	0.0638298	0.0996348	0.0372073	0.0189766	0.191176	0.169492	0.157143	0.278391	0.103962	0.0530228	0.255814	2.27566e-07	0.62069	unclassified Oscillospiraceae	-
msp_0748	0.0128755	0.0128755	0.0128755	0.0251029	0.000648198	0.00743369	0.2	0.2	0.2	0.34712	0.0528798	0.0894427	0.0959302	4.47151e-07	0.636364	[Firmicutes] bacterium CAG:460	-
msp_0750	0.0199203	0.0078125	0.0364372	0.0345737	0.00526692	0.00890864	0.714286	1	0.818182	1	0.188857	0.319438	0.0319767	3.33124e-09	0.333333	unclassified Lachnoclostridium	TCS
msp_0751	0.0472103	0.0208333	0.0530973	0.0706239	0.0237967	0.0142344	0.56	0.555556	0.40625	0.806179	0.313821	0.149666	0.0930233	1.96259e-08	0.333333	unclassified Christensenellaceae-Catabacteriaceae	TCS
msp_0752	0.00392157	0.00392157	0.00392157	0.010372	0	0.00392157	0.333333	0.333333	0.333333	0.881618	0	0.333333	0.0116279	1.73677e-08	0.5	Ruminococcus sp. CAG:624 & UBA6407 & UBA4697	TCS
msp_0753	0	0.00816327	0	0	0	0	0	0.0769231	0	0	0	0	0.0581395	2.47783e-07	1	unclassified Muribaculaceae	-
msp_0755c	0.00387597	0.00387597	0.00387597	0.0102514	0	0.00387597	0	0	0	1	1	1	0.00290698	5.9522e-10	1	unclassified Clostridiales 5	-
msp_0756	0.0351759	0.0436893	0.0306122	0.0570446	0.0133072	0.0132952	0.152542	0.25	0.129032	0.236179	0.0689058	0.0508475	0.226744	8.42486e-08	0.695652	unclassified Blautia	-
msp_0757	0.0969388	0.0985222	0.0979381	0.133519	0.0603584	0.0222393	0.322581	0.363636	0.3125	0.441226	0.203935	0.0721312	0.238372	1.83607e-07	0.515152	[Clostridium] sp. 28_12 & CAG:356	TCS
msp_0758	0.00390625	0	0.00390625	0.0103315	0	0.00390625	0.5	0.5	0.5	1	0	0.5	0.00872093	8.00974e-10	0	unclassified Lachnospiraceae	TCS
msp_0759	0.0119522	0.0117647	0.0119522	0.0233027	0.000601714	0.0069006	0.571429	1	0.571429	1	0.10147	0.285714	0.0261628	2.4533e-09	0.4	unclassified Clostridiales 5	TCS
msp_0760	0.174129	0.15566	0.177665	0.222543	0.125716	0.0294332	0.666667	0.673913	0.622951	0.844554	0.48878	0.108148	0.215116	5.13227e-08	0.288889	Clostridium sp. 29_15 & CAG:265	TCS
msp_0761	0.0707547	0.0436681	0.0772947	0.100804	0.0407052	0.0182688	0.304348	0.344828	0.313725	0.438141	0.170555	0.0813404	0.18314	2.77619e-08	0.545455	unclassified Clostridiales 5	TCS
msp_0763	0.233333	0.258065	0.206897	0.378396	0.0882709	0.0881917	0.0219298	0.0220264	0.0218341	0.0380614	0.00579823	0.00980732	0.883721	1.72187e-06	0.9625	Oscillibacter sp. ER4 / Firmicutes bacterium CAG:129_59_24	-
msp_0764	0.00806452	0.0119522	0.00404858	0.0174443	0	0.00570247	0.3	0.428571	0.181818	0.584897	0.015103	0.173205	0.0377907	1.49931e-08	0.5	unclassified Alistipes	TCS
msp_0766	0.154472	0.140127	0.189655	0.212762	0.0961809	0.0354382	0.133333	0.247525	0.140845	0.185026	0.0816406	0.031427	0.523256	8.20618e-08	0.741379	unclassified Oscillibacter	-
msp_0767	0.0198413	0.0198413	0.0198413	0.0344365	0.00524601	0.00887329	1	1	1	1	0.328491	0.408248	0.0203488	1.47908e-08	0.2	unclassified Tyzzerella	TCS
msp_0768	0.00390625	0.0077821	0.00390625	0.0103315	0	0.00390625	0.5	1	0.5	1	0	0.5	0.00872093	1.11243e-09	0	unclassified Sutterellaceae	TCS
msp_0769	0.875	0.8125	0.857143	1	0.331016	0.330719	0.02	0.0330579	0.0119522	0.034712	0.00528798	0.00894427	0.968023	6.12236e-07	0.976744	Agathobaculum butyriciproducens	PCS
msp_0771	0.0120968	0.0120968	0.0120968	0.0235846	0.000608993	0.00698408	0.3	0.3	0.3	0.584897	0.015103	0.173205	0.0377907	5.15985e-08	0.4	Clostridiales bacterium UBA644	TCS
msp_0772	0.0204918	0.016	0.0208333	0.0355656	0.00541802	0.00916421	0.285714	0.375	0.333333	0.520693	0.0507352	0.142857	0.0610465	5.07272e-09	0.6	Clostridiales bacterium 1_7_47FAA & VE202-28	-
msp_0773	0.0675676	0.0802469	0.0551724	0.102713	0.0324224	0.0213667	0.0636364	0.114583	0.0619469	0.103199	0.0240739	0.0240523	0.43314	1.4237e-07	0.837209	unclassified Clostridiales Family XIII. Incertae Sedis	-
msp_0775	0.0240964	0.0278884	0.0241935	0.0402773	0.00791545	0.00983731	0.444444	0.714286	0.4	0.809967	0.0789214	0.222222	0.0406977	6.62013e-09	0.5	unclassified Candidatus Gastranaerophilales	TCS
msp_0776	0.0588235	0.0765027	0.0535714	0.0894205	0.0282266	0.0186016	0.113636	0.186667	0.1	0.172744	0.0545286	0.035935	0.343023	8.02433e-08	0.8	unclassified Clostridiales Family XIII. Incertae Sedis	-
msp_0777	0.139535	0.152174	0.139535	0.233234	0.045836	0.0569649	0.0232558	0.0283019	0.0232558	0.0403628	0.00614882	0.0104003	0.837209	1.18931e-06	0.96	Clostridiales bacterium RUG303 & RUG439 & RUG453 / Firmicutes bacterium CAG:129	-
msp_0778	0.00813008	0.0121457	0.00408163	0.0175861	0	0.00574884	0.25	0.272727	0.153846	0.487414	0.0125858	0.144338	0.0465116	1.08942e-07	0.4	unclassified Faecalibacterium	-
msp_0779	0.0378151	0.0378151	0.0337553	0.0585486	0.0170817	0.012605	0.35	0.4	0.285714	0.567594	0.132406	0.132288	0.0843023	3.20686e-07	0.615385	[Clostridium] sp. CAG:417	TCS
msp_0780	0.290909	0.219355	0.298077	0.375497	0.206321	0.0514259	0.216216	0.31068	0.181818	0.279086	0.153347	0.038222	0.569767	6.86755e-08	0.6	unclassified Lachnoclostridium	-
msp_0781	0.191358	0.133005	0.172185	0.24789	0.134826	0.0343689	0.239583	0.418182	0.17757	0.321755	0.157412	0.0499566	0.392442	6.60154e-08	0.653061	unclassified Christensenellaceae-Catabacteriaceae	-
msp_0782	0.00809717	0.0120968	0.00809717	0.0175149	0	0.00572556	0.0909091	0.2	0.0909091	0.240441	0	0.0909091	0.0465116	6.36002e-08	0.8	Candidatus Gastranaerophilales bacterium MH_37 & HUM_20 / Melainabacteria sp. 35_41	-
msp_0783	0.00793651	0.00787402	0.008	0.0171674	0	0.00561196	0.5	0.5	0.375	0.974828	0.0251717	0.288675	0.0203488	3.25738e-09	0.333333	unclassified Clostridiales 4	TCS
msp_0784	0.00387597	0.00387597	0.00387597	0.0102514	0	0.00387597	0	0	0	1	1	1	0.00290698	9.82911e-09	1	unclassified Ruminococcaceae	-
msp_0785	0	0	0	0	0	0	0	0	0	0	0	0	0.0116279	6.48036e-09	1	Collinsella tanakaei	-
msp_0786	0	0	0	0	0	0	0	0	0	0	0	0	0.0116279	3.56487e-08	1	unclassified Muribaculaceae	-
msp_0787	0.00840336	0.0123967	0.00843882	0.0181772	0	0.00594207	0.15	0.1875	0.142857	0.292448	0.00755151	0.0866025	0.0755814	2.05733e-08	0.75	unclassified Clostridiales 1	-
msp_0788	0.00390625	0.00389105	0	0.0103315	0	0.00390625	0.5	1	0	1	0	0.5	0.00872093	4.50185e-10	1	unclassified Rhodospirillaceae	TCS
msp_0789	0	0	0	0	0	0	0	0	0	0	0	0	0.0116279	6.11693e-08	1	Prevotella sp. CAG:1185	-
msp_0792	0.00390625	0	0.00390625	0.0103315	0	0.00390625	0.5	0.5	0.5	1	0	0.5	0.00872093	1.46467e-09	0	Clostridium perfringens	TCS		yes
msp_0793	0.0516432	0.0307018	0.0628019	0.0772552	0.0260312	0.015571	0.311111	0.3	0.254902	0.447877	0.174345	0.0831479	0.168605	3.56529e-08	0.478261	unclassified Clostridiales Family XIII. Incertae Sedis	TCS
msp_0794	0.0217391	0.048951	0.0217391	0.0423838	0.00109442	0.0125511	0.0333333	0.0869565	0.0333333	0.0607476	0.00591911	0.0166667	0.459302	1.69994e-07	0.928571	Slackia isoflavoniconvertens	-
msp_0795	0.0125	0.0124481	0.0041841	0.0243707	0.000629292	0.00721688	0.111111	0.235294	0.0526316	0.240343	0	0.0785674	0.0726744	4.30147e-08	0.714286	unclassified Rhodospirillaceae	-
msp_0796	0.0120482	0.016	0.0120482	0.0234898	0.000606547	0.00695603	0.111111	0.25	0.111111	0.293873	0	0.111111	0.0406977	8.56933e-09	0.8	unclassified Clostridiales 4	-
msp_0798	0.00819672	0.0122449	0.0122951	0.0177302	0	0.00579596	0.214286	0.307692	0.214286	0.417784	0.0107879	0.123718	0.0523256	2.85146e-08	0.666667	unclassified Clostridiales 1	-
msp_0800	0.039604	0.039604	0.039604	0.0721753	0.0070326	0.019802	0.0254777	0.0254777	0.0254777	0.0464313	0.00452416	0.0127389	0.607558	6.41464e-07	0.945455	Eggerthella sp. 51_9 & CAG:209	-
msp_0801	0	0	0	0	0	0	0	0	0	0	0	0	0.0116279	4.30421e-09	1	Sutterella parvirubra	-
msp_0802	0	0	0	0	0	0	0	0	0	0	0	0	0.0348837	6.95382e-08	1	Bacteroidales bacterium H3	-
msp_0803	0.00390625	0.00389105	0.00390625	0.0103315	0	0.00390625	0.5	1	0.5	1	0	0.5	0.00581395	4.05403e-10	0	unclassified Clostridiales 4	TCS
msp_0804	0.0375587	0.0366972	0.0238095	0.0594007	0.0157167	0.013279	0.222222	0.2	0.104167	0.337811	0.106634	0.0702728	0.168605	4.94669e-08	0.7	unclassified Clostridiales 1	-
msp_0806	0.0444444	0.034632	0.0452489	0.0675621	0.0213267	0.0140546	0.272727	0.296296	0.27027	0.422259	0.123195	0.0909091	0.130814	2.12902e-08	0.6875	unclassified Clostridiales 1	-
msp_0807	0.00796813	0.011811	0.004	0.0172358	0	0.00563432	0.285714	0.75	0.125	0.618025	0	0.202031	0.0261628	3.55398e-09	0.666667	unclassified Clostridiales 4	-
msp_0808	0.0561798	0.0706522	0.0514286	0.0854016	0.026958	0.0177656	0.1125	0.162162	0.108434	0.174182	0.050818	0.0375	0.30814	2.46747e-07	0.8125	[Clostridium] sp. CAG:288	-
msp_0809	0.0122449	0.0120968	0.00819672	0.0238733	0.00061645	0.0070696	0.153846	0.2	0.0714286	0.332783	0	0.108786	0.0523256	1.89019e-08	0.666667	unclassified Clostridiales 4	-
msp_0810	0.011811	0.011811	0.015873	0.0230274	0.000594607	0.0068191	0.75	0.75	0.833333	1	0.0377575	0.433013	0.0174419	6.16845e-09	0.25	unclassified Clostridiales 4	TCS
msp_0811	0.0944444	0.111111	0.0857143	0.132122	0.0567672	0.0229061	0.25641	0.304348	0.204819	0.350718	0.162102	0.0573351	0.30814	5.61744e-07	0.641026	[Staphylococcus] sp. CAG:324	-
msp_0812	0	0	0	0	0	0	0.2	0.2	0.2	0.528971	0	0.2	0.0174419	4.74348e-08	0.5	unclassified Lachnospiraceae	-
msp_0814	0.0286885	0.0119048	0.0460251	0.0465241	0.010853	0.0108432	0.642857	1	0.631579	0.995326	0.290389	0.214286	0.0523256	6.36795e-09	0.3	Lachnoclostridium sp. An138	TCS
msp_0815	0	0	0	0	0	0	0	0	0	0	0	0	0.0116279	4.63078e-09	1	unclassified Alistipes	-
msp_0817	0.0118577	0	0.0199203	0.0231185	0.000596957	0.00684605	0.4	1	0.571429	0.865235	0	0.282843	0.0203488	1.18083e-09	0.333333	unclassified Faecalibacterium	TCS
msp_0818	0.056701	0.0512821	0.0518135	0.0848215	0.0285806	0.017096	0.203125	0.206349	0.184615	0.295791	0.110459	0.0563367	0.247093	4.70386e-07	0.766667	[Clostridium] sp. CAG:302	-
msp_0819	0.00813008	0.00813008	0.00813008	0.0175861	0	0.00574884	0.166667	0.166667	0.166667	0.360515	0	0.117851	0.0465116	5.61752e-08	0.8	Candidatus Gastranaerophilales bacterium HUM_2 / Candidatus Melainabacteria bacterium MEL.A1	-
msp_0820	0.362319	0.357895	0.33871	0.481511	0.243127	0.0724638	0.126984	0.190184	0.0969388	0.16962	0.0843487	0.0259205	0.732558	1.16651e-07	0.773333	unclassified Lachnoclostridium	PCS
msp_0821	0.0483092	0.0483092	0.0390244	0.0734371	0.0231812	0.0152767	0.176471	0.176471	0.150943	0.273227	0.0797145	0.0588235	0.194767	4.22357e-07	0.681818	[Firmicutes] bacterium CAG:313	-
msp_0822	0.0163265	0.0201613	0.0123457	0.0297539	0.00289916	0.00816327	0.230769	0.3	0.2	0.449921	0.0116177	0.133235	0.0523256	5.42491e-08	0.571429	unclassified Oscillospiraceae	-
msp_0823	0.00403226	0.00403226	0.00403226	0.0106647	0	0.00403226	0.1	0.1	0.1	0.264485	0	0.1	0.0377907	7.35793e-08	0.75	[Ruminococcus] sp. CAG:724	-
msp_0824	0.0119048	0.0119048	0.0119048	0.0232102	0.000599326	0.00687322	0.333333	0.333333	0.333333	0.721029	0	0.235702	0.0261628	2.48258e-08	0.333333	[Clostridium] sp. CAG:967	TCS
msp_0825	0	0	0	0	0	0	0	0	0	0	0	0	0.0116279	6.8373e-09	1	Firmicutes bacterium CAG:791	-
msp_0827	0.00420168	0.0124481	0.00420168	0.0111128	0	0.00420168	0.05	0.176471	0.05	0.132243	0	0.05	0.0784884	2.56304e-08	1	unclassified Odoribacteraceae	-
msp_0828	0.0200803	0.00790514	0.0243902	0.0348514	0.00530922	0.00898019	0.444444	0.4	0.5	0.809967	0.0789214	0.222222	0.0377907	1.87865e-08	0.428571	Massiliomicrobiota sp. An80 & An105 & An134 & An142	TCS
msp_0829	0.0217391	0.0214592	0.0217391	0.0377305	0.00574781	0.00972203	0.142857	0.28	0.142857	0.260347	0.0253676	0.0714286	0.110465	1.67489e-08	0.583333	Lachnoclostridium sp. UBA2905	-
msp_0830	0.00398406	0.00398406	0.00398406	0.0105373	0	0.00398406	0	0	0	0	0	0	0.0290698	4.46827e-08	1	unclassified Rhodospirillaceae	-
msp_0831	0.00393701	0.00784314	0.00395257	0.0104128	0	0.00393701	0	0.333333	0.2	0	0	0	0.0174419	1.24153e-09	1	Faecalicoccus pleomorphus	-
msp_0833	0.325581	0.342282	0.338843	0.408216	0.242947	0.0502383	0.310078	0.458716	0.29927	0.390721	0.229434	0.0490276	0.511628	6.30982e-07	0.58209	Streptococcus thermophilus	Stochastic
msp_0835	0.0132743	0.0132743	0.0132743	0.0258804	0.000668275	0.00766394	0.09375	0.09375	0.09375	0.18278	0.00471969	0.0541266	0.122093	3.21544e-07	0.769231	Clostridiales bacterium 41_21_two_genomes	-
msp_0836	0	0	0	0	0	0	0	0	0	0	0	0	0.0116279	5.70291e-09	1	unclassified Muribaculaceae	-
msp_0837	0	0	0	0	0	0	0	0	0	0	0	0	0.0232558	7.17034e-08	1	unclassified_Erysipelotrichaceae	-
msp_0838	0	0	0	0	0	0	0	0	0	0	0	0	0.0116279	2.08414e-08	1	Candidatus Gastranaerophilales sp2	-
msp_0839	0.00790514	0.00790514	0.00790514	0.0170995	0	0.00558978	0.2	0.2	0.2	0.528971	0	0.2	0.0232558	3.49507e-07	0.75	[Clostridium] sp. CAG:964	-
msp_0840	0.00396825	0	0	0.0104955	0	0.00396825	0.5	0.6	0.230769	0.974828	0.0251717	0.288675	0.0203488	3.67967e-09	0.333333	unclassified Atopobiaceae	TCS
msp_0841	0.0502793	0.0638298	0.0561798	0.0778467	0.022712	0.0167598	0.0759494	0.128571	0.0875	0.12695	0.0249487	0.0310062	0.311047	3.25779e-07	0.806452	unclassified Oscillibacter	-
msp_0842	0.0470085	0.0206612	0.0429185	0.0703221	0.023695	0.0141736	0.416667	0.375	0.36	0.633395	0.199938	0.131762	0.0901163	1.03546e-08	0.533333	unclassified Clostridiales 1	TCS
msp_0843	0.00787402	0.00393701	0.00787402	0.0170322	0	0.00556777	0.25	0.25	0.25	0.661213	0	0.25	0.0174419	1.06466e-07	0.5	Weissella confusa	-		yes
msp_0845	0.103774	0.103286	0.103774	0.140165	0.0673819	0.0221246	0.369565	0.4	0.369565	0.516998	0.222133	0.0896327	0.18314	3.50639e-07	0.5	[Clostridium] sp. CAG:440	TCS
msp_0846	0.00787402	0.00392157	0.00787402	0.0170322	0	0.00556777	0.25	0	0.25	0.661213	0	0.25	0.0174419	8.44059e-09	0.5	unclassified Cloacibacillus	-
msp_0847	0.0173913	0.0213675	0.0132159	0.0316944	0.00308823	0.00869565	0.107143	0.125	0.0967742	0.208892	0.00539393	0.061859	0.113372	2.60622e-08	0.818182	Flavobacteriales bacterium UBA1820	-
msp_0848	0.0118577	0.00790514	0.0118577	0.0231185	0.000596957	0.00684605	0.4	0.4	0.4	0.865235	0	0.282843	0.0232558	3.18996e-09	0.75	unclassified Lachnospiraceae	TCS
msp_0849	0	0	0	0	0	0	0	0	0	0	0	0	0.0116279	4.61437e-08	1	unclassified Alistipes	-
msp_0850	0.0702703	0.0619048	0.0809249	0.102328	0.038213	0.0194895	0.191781	0.1875	0.188235	0.276089	0.107473	0.0512556	0.276163	7.30182e-08	0.71875	unclassified Clostridiales 5	-
msp_0851	0.0120968	0.00793651	0.0163265	0.0235846	0.000608993	0.00698408	0.4	0.666667	0.461538	0.728971	0.0710293	0.2	0.0406977	3.3683e-09	0.5	unclassified Clostridiales Family XIII. Incertae Sedis	TCS
msp_0852	0	0	0.00396825	0	0	0	0.4	0	0.333333	0.865235	0	0.282843	0.0174419	8.90633e-10	1	Absiella dolichum	TCS
msp_0854	0.0756757	0.0899471	0.0756757	0.108943	0.0424082	0.0202252	0.178082	0.217391	0.164384	0.259323	0.096841	0.0493911	0.281977	1.56311e-06	0.757576	[Clostridium] sp. CAG:349	-
msp_0855	0.0917431	0.0765957	0.0917874	0.125486	0.058	0.0205144	0.5	0.695652	0.27451	0.6839	0.3161	0.111803	0.156977	1.53281e-08	0.391304	unclassified Oscillospiraceae	TCS
msp_0856	0.0660793	0.069869	0.0666667	0.0941431	0.0380155	0.0170616	0.387097	0.482759	0.363636	0.570901	0.203292	0.111745	0.125	1.38799e-07	0.428571	[Clostridium] sp. 28_17 & CAG:470	TCS
msp_0857	0	0	0	0	0	0	0	0	0	0	0	0	0.0348837	3.38064e-08	1	unclassified Muribaculaceae	-
msp_0858	0.106509	0.105263	0.10119	0.147802	0.0652158	0.0251044	0.247191	0.252874	0.222222	0.333877	0.160505	0.0527013	0.331395	4.32372e-07	0.65	[Clostridium] sp. CAG:433	-
msp_0859	0.0156863	0.0117188	0.0156863	0.0285871	0.00278546	0.00784314	0.666667	0.5	0.666667	1	0	0.471405	0.0174419	8.46806e-08	0.75	unclassified Christensenellaceae-Catabacteriaceae	TCS
msp_0860	0.0842105	0.0865385	0.0967742	0.118839	0.049582	0.0210526	0.264706	0.34	0.25	0.367331	0.162081	0.0623918	0.261628	1.3132e-07	0.558824	unclassified Intestinibacter	-
msp_0861	0.213793	0.144385	0.264	0.276953	0.150633	0.0383984	0.283186	0.422535	0.18797	0.365528	0.200843	0.0500607	0.436047	4.27754e-08	0.589286	unclassified Oscillibacter	-
msp_0863	0.00389105	0.00389105	0.00389105	0.0102913	0	0.00389105	1	1	1	1	0	1	0.00290698	8.31562e-10	NA	unclassified Lachnospiraceae	TCS
msp_0865	0	0	0	0	0	0	1	1	1	1	0	1	0.00290698	1.47401e-10	NA	Enterobacter kobei	TCS	*
msp_0867	0.0207469	0.0162602	0.0207469	0.0360083	0.00548546	0.00927829	0.235294	0.333333	0.235294	0.428806	0.0417819	0.117647	0.0697674	1.44737e-08	0.5	unclassified Clostridiales 5	-
msp_0869	0	0	0.00403226	0	0	0	0.111111	0.111111	0.2	0.293873	0	0.111111	0.0319767	5.84331e-08	1	unclassified Acidaminococcaceae	-
msp_0871	0.0170213	0.0123967	0.025641	0.03102	0.00302252	0.00851064	0.217391	0.1875	0.166667	0.377305	0.0574781	0.0972203	0.0843023	2.76575e-08	0.666667	unclassified Clostridiales 1	-
msp_0872	0.025974	0.025974	0.025974	0.0434158	0.00853224	0.0106039	0.222222	0.259259	0.222222	0.371446	0.0729981	0.0907218	0.101744	7.49795e-07	0.642857	[Clostridium] sp. CAG:567	-
msp_0873	0	0.004	0	0	0	0	0	0.25	0	0	0	0	0.0348837	1.03198e-08	1	Olsenella sp. Marseille-P2300	-
msp_0874	0.0973451	0.0863309	0.111111	0.145623	0.0490676	0.0293507	0.0827586	0.109244	0.0933333	0.122055	0.0434625	0.0238904	0.55814	1.50329e-07	0.872727	unclassified Oscillibacter	-
msp_0876	0.0177778	0.0217391	0.0177778	0.0323987	0.00315686	0.00888889	0.121212	0.178571	0.121212	0.2209	0.021524	0.0606061	0.125	5.93926e-08	0.846154	unclassified Oscillospiraceae	-
msp_0877	0.0526316	0.0416667	0.0495495	0.0776225	0.0276406	0.0151934	0.5	0.777778	0.361111	0.71235	0.28765	0.129099	0.113372	1.03726e-08	0.421053	Massiliomicrobiota timonensis	TCS
msp_0878	0	0	0	0	0	0	0.333333	0.333333	0.333333	0.881618	0	0.333333	0.00872093	3.28055e-09	1	Bifidobacterium gallinarum == saeculare	TCS
msp_0879	0.154762	0.2	0.126582	0.225364	0.0841595	0.0429232	0.0862069	0.107595	0.0670391	0.122819	0.0495949	0.0222585	0.665698	5.87343e-07	0.815385	unclassified Faecalibacterium	-
msp_0881	0.087963	0.073913	0.131313	0.121156	0.0547697	0.0201801	0.52381	0.75	0.45	0.707501	0.340118	0.111677	0.15407	5.11369e-08	0.296296	Haemophilus parainfluenzae	TCS		yes (WHO global priority medium)
msp_0883	0.0502793	0.0820513	0.04	0.0778467	0.022712	0.0167598	0.139241	0.285714	0.13253	0.208296	0.0701853	0.0419826	0.302326	3.50676e-08	0.757576	[Clostridium] spiroforme	-
msp_0884	0.0361446	0.0117647	0.0569106	0.0559621	0.0163271	0.0120482	0.777778	0.666667	0.75	1	0.294236	0.293972	0.0377907	3.61005e-09	0.222222	Veillonella atypica	TCS
msp_0885	0.0967742	0.102041	0.0874317	0.134293	0.0592553	0.0228099	0.277778	0.354839	0.226667	0.379945	0.175611	0.062113	0.270349	4.13803e-08	0.647059	unclassified Roseburia	-
msp_0886	0.0329218	0.0244898	0.0371901	0.0520673	0.0137763	0.0116396	0.466667	0.461538	0.5	0.756792	0.176542	0.176383	0.0581395	1.32205e-08	0.4	[Firmicutes] bacterium CAG:449	TCS
msp_0887	0.0117647	0.0077821	0.0159363	0.0229371	0.000592275	0.00679236	0.666667	1	0.428571	1	0	0.471405	0.0116279	1.06777e-09	0.333333	unclassified Lachnospiraceae	TCS
msp_0888	0.00796813	0.00796813	0.00796813	0.0172358	0	0.00563432	0.142857	0.142857	0.142857	0.377836	0	0.142857	0.0290698	1.14125e-07	0.666667	unclassified Muribaculaceae	-
msp_0889	0.00787402	0	0.00395257	0.0170322	0	0.00556777	0.5	0.333333	0.2	1	0	0.353553	0.0145349	1.61248e-08	0.5	unclassified Phascolarctobacterium	TCS
msp_0890c	0.0322581	0.027668	0.0406504	0.0510175	0.0134986	0.0114049	0.7	1	0.666667	1	0.264813	0.264575	0.0377907	2.7019e-09	0.222222	Leuconostoc mesenteroides	TCS		yes
msp_0891	0.0165975	0.0164609	0.0165975	0.0302477	0.00294727	0.00829876	0.176471	0.2	0.176471	0.344057	0.00888413	0.101885	0.0639535	3.70658e-08	0.75	unclassified Ruminococcaceae	-
msp_0892	0.0125523	0.0125523	0.0125523	0.0244727	0.000631925	0.00724707	0.263158	0.263158	0.263158	0.456737	0.0695787	0.117688	0.0668605	5.38723e-08	0.625	unclassified Lachnospiraceae	-
msp_0893	0.266667	0.277778	0.275862	0.421745	0.111588	0.0942809	0.0263158	0.045045	0.0262009	0.0439871	0.00864451	0.0107434	0.889535	2.07199e-06	0.962963	Faecalibacterium prausnitzii 2	-
msp_0896	0	0	0	0	0	0	0	0	0	0	0	0	0.0116279	2.52665e-09	1	Candidatus Methanomassiliicoccus intestinalis	-
msp_0897	0	0	0	0	0	0	0.333333	0.333333	0.333333	0.881618	0	0.333333	0.00872093	3.60995e-09	1	Candidatus Gastranaerophilales sp3	TCS
msp_0898	0.535211	0.445455	0.559322	0.678022	0.392401	0.0868227	0.203209	0.317568	0.150754	0.257431	0.148986	0.0329648	0.718023	1.40423e-07	0.6875	butyrate-producing bacterium SS3/4 - [Clostridium] sp. CAG:81	PCS
msp_0899	0.00393701	0.00393701	0.00393701	0.0104128	0	0.00393701	0.25	0.25	0.25	0.661213	0	0.25	0.0145349	2.84729e-08	0.5	unclassified Clostridiales 4	-
msp_0900	0	0	0	0	0	0	0.166667	0.166667	0.166667	0.440809	0	0.166667	0.0203488	4.12998e-09	1	unclassified Ruminococcaceae	-
msp_0902	0.00395257	0.00395257	0.00395257	0.010454	0	0.00395257	0.2	0.2	0.2	0.528971	0	0.2	0.0203488	1.08614e-08	1	unclassified Oscillospiraceae	-
msp_0903	0.133333	0.176471	0.139535	0.222868	0.0437988	0.0544331	0.0375587	0.0434783	0.0372093	0.0594007	0.0157167	0.013279	0.822674	9.15649e-07	0.932432	Oscillibacter sp. 57_20	-
msp_0904	0.0273973	0.0357143	0.0230415	0.0457948	0.00899976	0.0111849	0.25641	0.323529	0.219512	0.389782	0.123039	0.081084	0.145349	4.98897e-08	0.625	Ruminococcaceae bacterium UBA5891	-
msp_0906	0.303797	0.346535	0.333333	0.405799	0.201796	0.0620124	0.106145	0.178344	0.0952381	0.1462	0.0660908	0.0243514	0.700581	1.65149e-07	0.791667	[Clostridium] sp. 2789STDY5834924	PCS
msp_0907	0.015748	0.011811	0.015748	0.0286996	0.00279643	0.00787402	0.75	0.75	0.75	1	0.0377575	0.433013	0.0174419	6.04606e-08	0.25	[Clostridium] sp. CAG:465	TCS
msp_0908	0.166667	0.172185	0.16	0.229559	0.103774	0.038236	0.166667	0.271028	0.120253	0.222626	0.110708	0.0340207	0.552326	5.28287e-08	0.688525	unclassified Christensenellaceae-Catabacteriaceae	-
msp_0909	0	0.00793651	0	0	0	0	0	0	0	0	0	0	0.0348837	3.78234e-08	1	[Clostridium] sp. CAG:768	-
msp_0910	0.0266667	0.0217391	0.0223214	0.0445736	0.00875977	0.0108866	0.212121	0.178571	0.176471	0.343996	0.0802463	0.0801743	0.130814	1.58456e-07	0.846154	Bifidobacterium catenulatum	-
msp_0911	0.028	0.015873	0.0322581	0.0454075	0.0105925	0.010583	0.375	0.333333	0.4	0.731121	0.0188788	0.216506	0.0436047	1.91743e-08	0.75	unclassified Clostridiales 4	TCS
msp_0912	0.0119522	0.0119048	0.008	0.0233027	0.000601714	0.0069006	0.142857	0.166667	0.125	0.377836	0	0.142857	0.0290698	2.72758e-09	0.75	unclassified Clostridiales 5	-
msp_0913	0	0.00390625	0	0	0	0	0	0.5	0	0	0	0	0.0116279	2.67202e-09	1	unclassified Succinivibrionaceae	-
msp_0916	0.0323887	0.0283401	0.0325203	0.0512241	0.0135532	0.0114511	0.636364	0.636364	0.583333	1	0.240739	0.240523	0.0465116	4.27951e-08	0.363636	Bifidobacterium animalis	TCS
msp_0917	0.0340136	0.0522876	0.0273973	0.059034	0.00899317	0.0152113	0.036036	0.0571429	0.0267857	0.065673	0.00639904	0.018018	0.43314	6.53278e-07	0.925	unclassified Clostridiales 5	-
msp_0922	0	0	0.004	0	0	0	0.285714	0.285714	0.25	0.618025	0	0.202031	0.0232558	4.99721e-08	0.666667	unclassified Ruminococcaceae	-
msp_0924	0.0194175	0.0144928	0.0194175	0.0353869	0.00344802	0.00970874	0.0769231	0.0784314	0.0769231	0.140187	0.0136595	0.0384615	0.200581	5.1172e-07	0.842105	Methanobrevibacter smithii 2	-
msp_0925	0.00389105	0.00389105	0.00389105	0.0102913	0	0.00389105	1	1	1	1	0	1	0.00290698	4.35862e-10	NA	Lactobacillus paragasseri	TCS
msp_0927	0.0165289	0.0204082	0.0208333	0.0301228	0.00293509	0.00826446	0.0625	0.307692	0.166667	0.165303	0	0.0625	0.0668605	3.23693e-08	0.875	unclassified_Erysipelatoclostridium	-
msp_0928	0.00819672	0.00408163	0.00826446	0.0177302	0	0.00579596	0.214286	0.307692	0.1875	0.417784	0.0107879	0.123718	0.0523256	1.98256e-08	0.714286	unclassified Clostridiales 1	-
msp_0929	0.0613208	0.0497738	0.0704225	0.0892953	0.0333462	0.0170073	0.26087	0.243243	0.288889	0.384738	0.137001	0.0753066	0.177326	3.54304e-08	0.478261	unclassified Clostridiales 1	-
msp_0930	0.535714	0.555556	0.56	0.763232	0.308197	0.138321	0.0565217	0.0855856	0.055794	0.082307	0.0307365	0.0156763	0.895349	2.7056e-07	0.892857	unclassified Lachnospiraceae	PCS
msp_0931	0.0496454	0.0544218	0.05	0.0805097	0.018781	0.0187642	0.0598291	0.0810811	0.059322	0.0970246	0.0226336	0.0226133	0.450581	2.2182e-07	0.906977	unclassified Clostridiales 5	-
msp_0932	0.0452261	0.044335	0.0406091	0.0700229	0.0204293	0.0150754	0.118644	0.163636	0.114754	0.192405	0.0448835	0.0448432	0.235465	7.13481e-08	0.84	unclassified Oscillospiraceae	-
msp_0937	0.00787402	0.00787402	0.00395257	0.0170322	0	0.00556777	0.25	0.25	0.2	0.661213	0	0.25	0.0174419	1.38148e-08	0.5	unclassified Sutterellaceae	-
msp_0938	0	0	0	0	0	0	0	0	0	0	0	0	0.0232558	3.64834e-08	1	[Firmicutes] bacterium CAG:536	-
msp_0939	0.0122951	0.00404858	0.00826446	0.0239712	0.000618976	0.00709857	0.285714	0.272727	0.25	0.520693	0.0507352	0.142857	0.0552326	1.37191e-08	0.5	unclassified Clostridiales 3	-
msp_0940	0	0	0	0	0	0	0	0	0	0	0	0	0.0348837	5.05378e-08	1	unclassified Eggerthella	-
msp_0941	0.00793651	0.00793651	0.00793651	0.0171674	0	0.00561196	0.333333	0.5	0.333333	0.721029	0	0.235702	0.0232558	5.135e-09	0.666667	unclassified Clostridiales 1	TCS
msp_0942	0.0238095	0.0238095	0.0238095	0.0433911	0.00422793	0.0119048	0.0444444	0.0444444	0.0444444	0.0809967	0.00789214	0.0222222	0.348837	2.04768e-07	0.875	Coriobacteriia bacterium CIM:MAG 1296_1	-
msp_0943	0.0208333	0.0244898	0.0168067	0.0361584	0.00550832	0.00931695	0.333333	0.384615	0.25	0.55717	0.109497	0.136083	0.0668605	9.7569e-09	0.555556	unclassified Clostridiales 1	TCS
msp_0944	0.0264317	0.0344828	0.0221239	0.0441808	0.00868259	0.0107907	0.129032	0.230769	0.09375	0.235152	0.0229127	0.0645161	0.125	4.00874e-08	0.785714	unclassified Clostridiales 1	-
msp_0945	0.0231214	0.0287356	0.0231214	0.042137	0.00410574	0.0115607	0.0352941	0.0595238	0.0352941	0.0688114	0.00177683	0.0203771	0.331395	1.35223e-07	0.903226	unclassified Coprococcus	-
msp_0946	0	0	0	0	0	0	0.166667	0.25	0.166667	0.440809	0	0.166667	0.0203488	5.25645e-09	1	Collinsella intestinalis	-
msp_0947	0.107317	0.112676	0.10396	0.144951	0.0696827	0.0228801	0.320755	0.377778	0.321429	0.448715	0.192794	0.0777944	0.206395	1.17579e-07	0.6	[Clostridium] sp. 26_22	TCS
msp_0948	0	0	0	0	0	0	0	0	0	0	0	0	0.0232558	3.29942e-09	1	unclassified Prevotella	-
msp_0949	0.0518135	0.079602	0.0582011	0.0787642	0.0248628	0.0163849	0.153846	0.280702	0.188406	0.233869	0.0738233	0.0486504	0.25	9.26846e-08	0.769231	unclassified_Erysipelotrichaceae	-
msp_0950c	0.0470085	0.0121457	0.0704846	0.0703221	0.023695	0.0141736	0.375	0.545455	0.419355	0.580607	0.169393	0.125	0.0988372	1.10744e-08	0.4375	Sanguibacteroides justesenii == Gabonibacter massiliensis	TCS
msp_0951	0.00793651	0.00793651	0.00793651	0.0171674	0	0.00561196	0.333333	0.333333	0.333333	0.721029	0	0.235702	0.0232558	6.58655e-09	0.666667	unclassified Alistipes	TCS
msp_0952	0.00389105	0	0.00389105	0.0102913	0	0.00389105	1	1	1	1	0	1	0.00290698	1.72674e-10	NA	Agathobaculum desmolans	TCS	*
msp_0953	0.0285714	0.028169	0.0289855	0.0477574	0.00938547	0.0116642	0.104167	0.111111	0.137255	0.180792	0.0275416	0.0465847	0.18314	5.68946e-08	0.736842	unclassified Gemmiger	-
msp_0955	0.0319149	0.0368421	0.0320856	0.053346	0.0104838	0.0130292	0.0857143	0.0882353	0.0704225	0.143272	0.0281564	0.0349927	0.267442	5.7117e-07	0.814815	[Firmicutes] bacterium CAG:345	-
msp_0957	0.00389105	0	0.00389105	0.0102913	0	0.00389105	1	1	1	1	0	1	0.00290698	1.62914e-10	NA	unclassified Ruminococcaceae	TCS	*
msp_0959	0.171053	0.158192	0.14966	0.226231	0.115874	0.0335462	0.283019	0.382716	0.243243	0.368012	0.198026	0.0516719	0.392442	1.34919e-07	0.5625	unclassified Ruminococcaceae	-
msp_0960	0.100962	0.0745614	0.101942	0.1372	0.0647228	0.0220316	0.34	0.5	0.384615	0.475638	0.204362	0.0824621	0.203488	2.26798e-08	0.5	unclassified Clostridiales 1	TCS
msp_0961	0.0577778	0.069869	0.058296	0.084136	0.0314195	0.0160247	0.393939	0.448276	0.371429	0.573655	0.214224	0.109259	0.130814	7.60516e-08	0.52381	unclassified Clostridiales 2	TCS
msp_0962	0	0	0	0	0	0	0	0	0	0	0	0	0.0116279	4.05662e-08	1	unclassified Anaerotruncus	-
msp_0964	0.0294118	0.0294118	0.0294118	0.0476969	0.0111266	0.0111166	0.15	0.15	0.15	0.292448	0.00755151	0.0866025	0.0843023	2.12962e-07	0.75	[Clostridium] sp. CAG:571	-
msp_0965	0.00414938	0.00826446	0.00833333	0.0109745	0	0.00414938	0.117647	0.1875	0.166667	0.254481	0	0.083189	0.0639535	5.39021e-08	0.714286	unclassified Oscillibacter	-
msp_0966	0.00843882	0.00833333	0.00847458	0.0182539	0	0.00596715	0.142857	0.111111	0.181818	0.278522	0.00719191	0.0824786	0.0784884	3.41697e-08	0.75	unclassified Clostridiales 4	-
msp_0967	0	0	0	0	0	0	0	0	0	0	0	0	0.0116279	4.45301e-09	1	unclassified Sutterella	-
msp_0969	0.00387597	0	0.0077821	0.0102514	0	0.00387597	0	1	1	1	1	1	0.00290698	2.71717e-10	1	Olsenella provencensis	-	*
msp_0970	0.0146341	0.0144928	0.0146341	0.0285316	0.000736732	0.00844903	0.0188679	0.0392157	0.0188679	0.0499029	0	0.0188679	0.206395	8.04485e-08	0.947368	Collinsella bouchesdurhonensis	-
msp_0973	0.00398406	0.00793651	0.00398406	0.0105373	0	0.00398406	0.142857	0.333333	0.142857	0.377836	0	0.142857	0.0261628	7.06011e-09	0.666667	unclassified_Erysipelotrichaceae	-
msp_0975	0.00790514	0.00389105	0.00790514	0.0170995	0	0.00558978	0.4	0	0.4	0.865235	0	0.282843	0.0174419	1.52551e-09	0.333333	unclassified Clostridiales 1	TCS
msp_0976	0.107527	0.0591133	0.0857143	0.147075	0.0679784	0.0240437	0.222222	0.254545	0.192771	0.313603	0.130841	0.0555556	0.293605	5.29506e-08	0.647059	unclassified Clostridiales 5	-
msp_0977	0.169118	0.108808	0.185484	0.227121	0.111114	0.0352635	0.188525	0.292308	0.141791	0.253184	0.123865	0.0393101	0.473837	5.03941e-08	0.759259	Flavonifractor sp. 2789STDY5834895 & sp. 2789STDY5834937 / [Clostridium] sp. 2789STDY5608878	-
msp_0978	0.0155642	0.00387597	0.0156863	0.0283646	0.00276379	0.0077821	1	0	0.333333	1	0	1	0.0116279	1.29436e-09	0.75	unclassified Negativicutes 2	TCS
msp_0979	0.0787879	0.0531915	0.08125	0.114731	0.0428448	0.0218518	0.150538	0.157143	0.132653	0.216715	0.0843604	0.0402329	0.351744	5.57239e-08	0.74359	unclassified Christensenellaceae-Catabacteriaceae	-
msp_0980	0	0	0	0	0	0	0	0	0	0	0	0	0.0116279	1.81993e-09	1	unclassified Prevotella	-
msp_0981	0	0	0	0	0	0	0	0	0	0	0	0	0.0232558	1.86234e-08	1	unclassified_Holdemanella	-
msp_0982	0.0125	0.00413223	0.0166667	0.0243707	0.000629292	0.00721688	0.166667	0.25	0.166667	0.324943	0.00839056	0.096225	0.0697674	3.48203e-08	0.625	unclassified Clostridiales 1	-
msp_0985	0.0208333	0.0207469	0.0209205	0.0361584	0.00550832	0.00931695	0.277778	0.294118	0.315789	0.482111	0.0734442	0.124226	0.0697674	1.66432e-07	0.555556	[Mycoplasma] sp. CAG:472	-
msp_0986	0.0769231	0.0769231	0.0526316	0.149974	0.00387257	0.0444116	0.0136986	0.0136986	0.00909091	0.0267076	0.000689635	0.00790891	0.848837	6.13065e-07	0.973333	Coprococcus catus	-
msp_0988	0.025	0.0283401	0.0251046	0.0417877	0.00821228	0.0102062	0.333333	0.545455	0.315789	0.55717	0.109497	0.136083	0.0668605	9.89075e-09	0.555556	unclassified Oscillibacter	TCS
msp_0989	0.00793651	0.00793651	0.00793651	0.0171674	0	0.00561196	0.166667	0.166667	0.166667	0.440809	0	0.166667	0.0232558	6.01967e-08	0.666667	unclassified Coprococcus	-
msp_0990	0.00408163	0.00403226	0.00408163	0.0107953	0	0.00408163	0.230769	0.3	0.153846	0.449921	0.0116177	0.133235	0.0436047	6.03528e-09	0.8	unclassified Lentisphaeria	-
msp_0991	0	0	0	0	0	0	0	0	0	0	0	0	0.0116279	9.90883e-09	1	unclassified Bacteroidales	-
msp_0993	0.0368852	0.0368852	0.037037	0.0571089	0.0166616	0.0122951	0.357143	0.357143	0.4	0.619857	0.0944283	0.159719	0.0610465	1.32985e-07	0.555556	unclassified Clostridiales 2	TCS
msp_0996	0.0240964	0.0240964	0.0202429	0.0402773	0.00791545	0.00983731	0.555556	0.555556	0.454545	0.964223	0.146888	0.248452	0.0348837	7.30437e-09	0.285714	unclassified Clostridiales 4	TCS
msp_0999	0.00395257	0.00787402	0.00395257	0.010454	0	0.00395257	0.2	0.5	0.2	0.528971	0	0.2	0.0203488	6.34908e-09	0.5	Collinsella stercoris	-
msp_1001	0.0812183	0.0552995	0.100529	0.114616	0.0478202	0.0203046	0.295082	0.341463	0.275362	0.409484	0.18068	0.0695515	0.232558	4.38134e-08	0.633333	unclassified Clostridiales 4	-
msp_1004	0	0	0	0	0	0	0	0	0.1	0	0	0	0.0348837	1.23677e-07	1	unclassified Clostridiales 2	-
msp_1005	0.0824742	0.0820513	0.0824742	0.116389	0.0485597	0.0206186	0.203125	0.222222	0.203125	0.295791	0.110459	0.0563367	0.255814	1.21988e-06	0.69697	[Clostridium] sp. CAG:508	-
msp_1006	0.00393701	0.00784314	0.00393701	0.0104128	0	0.00393701	0.25	0.333333	0.25	0.661213	0	0.25	0.0145349	3.16318e-09	0.5	Lactobacillus fermentum	-
msp_1007	0	0	0	0	0	0	0.2	0.2	0.2	0.432617	0	0.141421	0.0348837	3.05988e-08	0.75	[Coprobacillus] sp. CAG:698	-
msp_1008	0.0123967	0.00826446	0.0123967	0.0241693	0.000624092	0.00715723	0.25	0.25	0.25	0.455607	0.0443933	0.125	0.0610465	1.86849e-07	0.555556	unclassified_ML615J-28_Tenericutes	-
msp_1009	0.0294118	0.0289855	0.0441176	0.0536008	0.00522274	0.0147059	0.0327869	0.0416667	0.0327869	0.0597517	0.00582207	0.0163934	0.468023	1.87223e-07	0.930233	Senegalimassilia anaerobia	-
msp_1010	0	0.00392157	0.00393701	0	0	0	0.5	1	0.5	1	0	0.353553	0.0116279	1.63654e-09	0.5	unclassified Lachnospiraceae	TCS
msp_1011	0.0357143	0.0266667	0.0311111	0.0564837	0.0149449	0.0126269	0.294118	0.272727	0.272727	0.447102	0.141133	0.0930082	0.127907	1.96981e-07	0.529412	[Clostridium] sp. CAG:557	-
msp_1012	0.120773	0.0840708	0.154255	0.160504	0.0810422	0.0241546	0.372549	0.5625	0.357143	0.513132	0.231966	0.0854686	0.212209	5.11736e-08	0.5	Intestinimonas massiliensis	TCS
msp_1013	0.0535714	0.0504202	0.0410959	0.0790087	0.0281342	0.0154647	0.264706	0.45	0.230769	0.40984	0.119572	0.0882353	0.136628	1.86039e-08	0.666667	unclassified Ruminococcaceae	-
msp_1014	0	0	0	0	0	0	0	0	0	0	0	0	0.0116279	1.91546e-08	1	unclassified Prevotella	-
msp_1016	0.00395257	0.00393701	0	0.010454	0	0.00395257	0	0.25	0	0	0	0	0.0203488	1.80519e-08	1	unclassified Oscillospiraceae	-
msp_1019	0.0224215	0.0223214	0.0224215	0.0389148	0.00592823	0.0100272	0.171429	0.147059	0.171429	0.286544	0.0563128	0.0699854	0.130814	2.31909e-08	0.733333	Oxalobacter formigenes 1	-
msp_1020	0	0	0	0	0	0	0	0	0	0	0	0	0.0116279	4.67628e-09	1	unclassified Lachnospiraceae	-
msp_1021	0.11828	0.171171	0.126437	0.176939	0.0596198	0.0356626	0.0666667	0.14966	0.0584795	0.0997295	0.0336039	0.0201008	0.636628	1.06128e-07	0.866667	Clostridia bacterium CIM:MAG 232	-
msp_1022	0.0311111	0.033195	0.0365297	0.0504528	0.0117695	0.0117589	0.333333	0.470588	0.333333	0.498647	0.168019	0.100504	0.125	1.68219e-08	0.526316	unclassified Clostridiales 3	TCS
msp_1027	0.025974	0.025974	0.025974	0.0434158	0.00853224	0.0106039	0.185185	0.185185	0.185185	0.321408	0.0489628	0.0828173	0.104651	2.21721e-07	0.769231	unclassified_RF39_Mollicutes	-
msp_1029	0.00393701	0.00393701	0.00395257	0.0104128	0	0.00393701	0.25	0.25	0.4	0.661213	0	0.25	0.0145349	1.37505e-08	0.5	unclassified Clostridiales 5	-
msp_1030	0.00398406	0.00390625	0.004	0.0105373	0	0.00398406	0.571429	1	0.5	1	0.10147	0.285714	0.0203488	2.58766e-09	0.333333	unclassified Oscillospiraceae	TCS
msp_1031	0.0125	0.0125	0.0125	0.0243707	0.000629292	0.00721688	0.166667	0.166667	0.166667	0.324943	0.00839056	0.096225	0.0668605	1.27775e-07	0.625	unclassified Sutterella	-
msp_1032	0.026178	0.026178	0.026178	0.0454346	0.00692144	0.0117072	0.0895522	0.0895522	0.0895522	0.149687	0.0294171	0.0365595	0.255814	1.66891e-07	0.84	unclassified Clostridiales 6	-
msp_1033	0.0946746	0.0823529	0.0838323	0.133606	0.0557431	0.0236686	0.157303	0.170455	0.131868	0.226455	0.0881519	0.0420411	0.351744	4.04754e-07	0.756757	[Clostridium] sp. CAG:273	-
msp_1035	0	0.0077821	0	0	0	0	0	1	0	0	0	0	0.0116279	2.07366e-09	1	Mobilibacterium timonense	-
msp_1037	0.0328638	0.0373832	0.0328638	0.0532952	0.0124325	0.0124214	0.111111	0.113636	0.111111	0.192845	0.0293777	0.0496904	0.174419	2.45664e-07	0.8	unclassified Clostridiales 2	-
msp_1038	0.183486	0.171875	0.192308	0.250973	0.116	0.0410288	0.147651	0.176923	0.123377	0.19943	0.0958722	0.0314793	0.56686	4.15964e-07	0.786885	Blautia sp. 2789STDY5608796 & sp. 2789STDY5608848	-
msp_1039	0.016129	0.0159363	0.016129	0.029394	0.00286408	0.00806452	0.5	0.428571	0.5	0.8678	0.1322	0.223607	0.0406977	1.07387e-08	0.333333	unclassified Ruminococcaceae	TCS
msp_1042	0.00793651	0.00793651	0.00803213	0.0171674	0	0.00561196	0.5	0.5	0.444444	0.974828	0.0251717	0.288675	0.0261628	2.6767e-08	0.4	unclassified_RF39_Mollicutes	TCS
msp_1043	0.0304348	0.0304348	0.0304348	0.049356	0.0115136	0.0115033	0.178571	0.178571	0.178571	0.309929	0.0472141	0.0798596	0.113372	1.39805e-07	0.785714	[Mycoplasma] sp. CAG:611	-
msp_1045	0	0	0	0	0	0	0	0	0	0	0	0	0.0116279	6.59173e-07	1	Prevotella sp. CAG:1320	-
msp_1047	0.00826446	0.00826446	0.00826446	0.0178768	0	0.00584386	0.125	0.125	0.125	0.270386	0	0.0883883	0.0610465	1.02084e-07	0.833333	unclassified_RF39_Mollicutes	-
msp_1049	0.0387931	0.0338983	0.04329	0.0600628	0.0175234	0.012931	0.346154	0.409091	0.37037	0.535945	0.156363	0.115385	0.104651	7.97431e-08	0.615385	[Clostridium] sp. CAG:451	TCS
msp_1050	0.0336134	0.0330579	0.0254237	0.0531611	0.0140658	0.0118841	0.5	0.5625	0.363636	0.760074	0.239926	0.158114	0.0726744	9.35302e-08	0.333333	unclassified Clostridiales 2	TCS
msp_1051	0	0.00409836	0	0	0	0	0	0	0.0588235	0	0	0	0.0581395	3.46306e-08	1	unclassified Gordonibacter	-
msp_1052	0.00393701	0.00393701	0.00393701	0.0104128	0	0.00393701	0.25	0.25	0.25	0.661213	0	0.25	0.0145349	1.2968e-07	0.5	Bacteroidales bacterium 52_46	-
msp_1053	0.012	0.0119522	0.0120968	0.0233959	0.000604121	0.0069282	0.375	0.428571	0.3	0.731121	0.0188788	0.216506	0.0319767	1.47135e-08	0.4	unclassified Clostridiales Family XIII. Incertae Sedis	TCS
msp_1054	0.0127119	0.0127119	0.0127119	0.0247838	0.000639958	0.0073392	0.136364	0.136364	0.136364	0.265862	0.00686501	0.0787296	0.0872093	1.58011e-07	0.777778	[Clostridium] sp. CAG:780	-
msp_1056	0.00408163	0.00408163	0.00408163	0.0107953	0	0.00408163	0.0769231	0.0769231	0.0769231	0.20345	0	0.0769231	0.0494186	4.5634e-08	0.8	unclassified Sutterella	-
msp_1057c	0	0	0	0	0	0	1	1	1	1	0	1	0.00290698	8.95446e-11	NA	Peptoniphilus lacrimalis	TCS	*
msp_1060c	0.276786	0.134146	0.25	0.358555	0.195016	0.0497122	0.171233	0.212766	0.123457	0.227563	0.114902	0.0342466	0.575581	1.47685e-07	0.707692	unclassified Flavonifractor	-
msp_1061c	0.00387597	0	0.00389105	0.0102514	0	0.00387597	0	1	1	1	1	1	0.00290698	2.63511e-10	1	unclassified Clostridiales 3	-	*
msp_1062	0.117647	0.131148	0.135802	0.160918	0.0743764	0.0263067	0.238636	0.333333	0.260417	0.324292	0.152981	0.0520747	0.337209	8.14636e-08	0.560976	unclassified Oscillibacter	-
msp_1065	0.00389105	0.00389105	0.00389105	0.0102913	0	0.00389105	0	0	0	0	0	0	0.00581395	9.09251e-09	1	unclassified Veillonellaceae	-
msp_1066	0.0252101	0.0252101	0.0252101	0.0421389	0.00828129	0.010292	0.45	0.45	0.45	0.696728	0.203272	0.15	0.0697674	7.96846e-08	0.5	unclassified_RF39_Mollicutes	TCS
msp_1067	0.00796813	0.0119048	0.00796813	0.0172358	0	0.00563432	0.285714	0.5	0.285714	0.618025	0	0.202031	0.0290698	3.15425e-08	0.5	unclassified Clostridiales 1	-
msp_1068	0.00854701	0.00854701	0.00854701	0.0184879	0	0.00604365	0.0833333	0.125	0.0833333	0.180257	0	0.0589256	0.0901163	2.97708e-07	0.888889	[Clostridium] sp. CAG:524	-
msp_1069	0.0315315	0.0269058	0.0316742	0.0511346	0.0119285	0.0119178	0.166667	0.171429	0.135135	0.278585	0.0547486	0.0680414	0.139535	1.31122e-07	0.8125	unclassified Clostridiales 2	-
msp_1071	0.00404858	0.0120482	0.00404858	0.0107079	0	0.00404858	0	0.333333	0	0	0	0	0.0436047	5.74458e-08	1	[Coprobacillus] sp. CAG:826	-
msp_1072	0.0198413	0.00389105	0.0282258	0.0344365	0.00524601	0.00887329	1	1	0.7	1	0.328491	0.408248	0.0232558	2.15802e-09	NA	unclassified Christensenellaceae-Catabacteriaceae	TCS
msp_1074	0.0204082	0.0120968	0.0167364	0.0354204	0.0053959	0.00912681	0.384615	0.5	0.315789	0.667539	0.101692	0.172005	0.0523256	1.35204e-08	0.5	unclassified Clostridiales 1	TCS
msp_1076	0.00854701	0.00843882	0.00858369	0.0184879	0	0.00604365	0.125	0.0952381	0.12	0.243707	0.00629292	0.0721688	0.0901163	2.97561e-08	0.7	unclassified Bilophila	-
msp_1077	0.00389105	0	0.00784314	0.0102913	0	0.00389105	1	1	0.666667	1	0	1	0.00290698	1.51077e-10	NA	unclassified Lachnospiraceae	TCS	*
msp_1078	0.028	0.0078125	0.0445344	0.0454075	0.0105925	0.010583	1	1	0.909091	1	0.418456	0.353553	0.0261628	2.26942e-09	0.111111	unclassified Clostridiales 6	TCS
msp_1079	0	0	0	0	0	0	1	1	1	1	0	1	0.00290698	5.1111e-11	NA	unclassified Lentisphaeria	TCS	*
msp_1081	0.00387597	0.00387597	0.00387597	0.0102514	0	0.00387597	0	0	0	1	1	1	0.00290698	2.74675e-10	1	Fusobacterium gonidiaformans	-
msp_1085	0.0282258	0.0235294	0.0283401	0.0457737	0.0106779	0.0106684	0.4	0.666667	0.272727	0.728971	0.0710293	0.2	0.0406977	5.09738e-09	0.428571	unclassified Oscillibacter	TCS
msp_1086	0.0183486	0.0265487	0.0276498	0.033439	0.00325822	0.00917431	0.15	0.28125	0.170732	0.250726	0.0492737	0.0612372	0.148256	2.50686e-08	0.866667	unclassified Clostridiales 1	-
msp_1089	0.04	0.0237154	0.0566802	0.0608059	0.0191941	0.0126491	0.75	0.8	0.727273	1	0.246369	0.306186	0.0406977	4.48791e-09	0.5	Lactobacillus casei == paracasei	TCS		yes
msp_1090	0.0590909	0.0330579	0.0478469	0.0860482	0.0321336	0.0163889	0.421053	0.6875	0.244898	0.594195	0.24791	0.105263	0.139535	1.39542e-08	0.35	unclassified Christensenellaceae-Catabacteriaceae	TCS
msp_1093	0.0625	0.0603015	0.0575916	0.0921768	0.0328232	0.0180422	0.19697	0.254237	0.179104	0.286827	0.107112	0.0546296	0.255814	1.38074e-07	0.733333	[Clostridium] sp. 27_14	-
msp_1094	0.06	0.0639269	0.0561224	0.0884897	0.0315103	0.0173205	0.206897	0.358974	0.177419	0.305137	0.108656	0.0597259	0.223837	3.40532e-08	0.692308	unclassified Christensenellaceae-Catabacteriaceae	-
msp_1095	0	0	0	0	0	0	0.333333	0.333333	0.333333	0.881618	0	0.333333	0.00872093	6.05865e-09	1	unclassified Candidatus Gastranaerophilales	TCS
msp_1096	0.00787402	0.0078125	0.00787402	0.0170322	0	0.00556777	0.25	0.5	0	0.661213	0	0.25	0.0145349	7.06156e-09	0.5	unclassified Oscillospiraceae	-
msp_1097	0.0160643	0.012	0.0242915	0.0292759	0.00285258	0.00803213	0.333333	0.375	0.363636	0.649886	0.0167811	0.19245	0.0377907	1.15405e-08	0.6	unclassified Clostridiales 1	TCS
msp_1098	0.0170213	0.0165289	0.0128205	0.03102	0.00302252	0.00851064	0.173913	0.25	0.125	0.316944	0.0308823	0.0869565	0.0872093	1.74742e-08	0.6	unclassified Clostridiales 5	-
msp_1100	0.0478469	0.028436	0.0432692	0.0727344	0.0229594	0.0151305	0.102041	0.0638298	0.1	0.177102	0.0269795	0.045634	0.203488	9.64973e-08	0.826087	unclassified Clostridiales 5	-
msp_1101	0.00823045	0.00823045	0.0123967	0.0178032	0	0.00581981	0.133333	0.133333	0.1875	0.288412	0	0.0942809	0.0610465	5.13941e-08	0.833333	[Firmicutes] bacterium CAG:631	-
msp_1102	0.00833333	0.00833333	0.00833333	0.0180257	0	0.00589256	0.111111	0.111111	0.111111	0.240343	0	0.0785674	0.0668605	1.90186e-07	0.857143	Firmicutes bacterium CAG:552	-
msp_1103	0.024	0.0199203	0.0200803	0.0401162	0.00788379	0.00979796	0.75	0.714286	0.444444	1	0.246369	0.306186	0.0319767	1.63371e-08	0.375	unclassified_RF39_Mollicutes	TCS
msp_1107	0	0	0	0	0	0	0	0	0	0	0	0	0.0232558	1.01671e-07	1	[Bacteroides] sp. CAG:1060	-
msp_1109	0.0555556	0.0504202	0.0555556	0.0809	0.0302111	0.0154083	0.416667	0.5	0.416667	0.633395	0.199938	0.131762	0.101744	4.79782e-08	0.533333	unclassified Clostridiales 2	TCS
msp_1110	0	0	0	0	0	0	0	0	0	0	0	0	0.0232558	4.27199e-08	1	[Coprobacillus] sp. CAG:605	-
msp_1111	0.00851064	0.00423729	0.012766	0.0184093	0	0.00601793	0.0869565	0.0454545	0.0869565	0.188095	0	0.0614875	0.0872093	5.56113e-06	0.777778	[Clostridium] sp. CAG:568	-
msp_1112	0.012	0.012	0.012	0.0233959	0.000604121	0.0069282	0.25	0.25	0.25	0.540772	0	0.176777	0.0348837	6.20988e-08	0.8	[Mycoplasma] sp. CAG:956	-
msp_1114	0.0188679	0.0358744	0.0189573	0.0343854	0.00335044	0.00943396	0.0652174	0.2	0.0851064	0.127152	0.00328326	0.0376533	0.180233	2.00521e-08	0.888889	Allisonella histaminiformans	-
msp_1115	0.0493827	0.0239044	0.0541667	0.072831	0.0259344	0.0142556	0.533333	0.714286	0.555556	0.84349	0.223177	0.188562	0.0639535	7.94195e-09	0.384615	unclassified Clostridiales 1	TCS
msp_1116	0.00787402	0.00787402	0.00787402	0.0170322	0	0.00556777	0.5	0.5	0.5	1	0	0.353553	0.0174419	6.78028e-09	0	unclassified Sutterella	TCS
msp_1117	0	0	0	0	0	0	0.5	0.333333	0.25	1	0	0.353553	0.0116279	1.41221e-09	0.5	unclassified Clostridiales 3	TCS
msp_1118	0.0156863	0.0117647	0.015748	0.0285871	0.00278546	0.00784314	0.333333	0.333333	0.25	0.881618	0	0.333333	0.0174419	6.35334e-09	0.75	unclassified Lachnospiraceae	TCS
msp_1120	0.0170213	0.0292887	0.0128205	0.03102	0.00302252	0.00851064	0.217391	0.421053	0.208333	0.377305	0.0574781	0.0972203	0.0843023	3.84855e-08	0.6	unclassified Roseburia	-
msp_1122	0.030837	0.0350877	0.0309735	0.0500083	0.0116658	0.0116553	0.322581	0.366667	0.28125	0.49037	0.154791	0.102009	0.116279	1.41496e-07	0.6	[Firmicutes] bacterium CAG:582	TCS
msp_1124	0.0117647	0	0.0078125	0.0229371	0.000592275	0.00679236	1	1	1	1	0.0503434	0.57735	0.0116279	1.41387e-08	NA	unclassified Lachnospiraceae	TCS
msp_1125	0.0310881	0.0295567	0.0314136	0.051964	0.0102122	0.0126917	0.0769231	0.109091	0.0895522	0.133508	0.0203384	0.034401	0.25	4.31343e-08	0.84	Eggerthella sp. CAG:368	-
msp_1126	0	0	0.00393701	0	0	0	1	1	0.5	1	0	1	0.00290698	1.99011e-10	NA	Prevotella corporis	TCS	*
msp_1127	0.00809717	0.00392157	0.0162602	0.0175149	0	0.00572556	0.545455	1	0.666667	0.911732	0.179177	0.222681	0.0348837	2.84682e-09	0.285714	Streptococcus anginosus	TCS		yes
msp_1128	0.0120482	0.0118577	0.0202429	0.0234898	0.000606547	0.00695603	0.444444	0.6	0.454545	0.809967	0.0789214	0.222222	0.0319767	5.58612e-09	0.2	unclassified Agathobaculum	TCS
msp_1129	0.0277778	0.0277778	0.0278884	0.0450471	0.0105084	0.010499	0.166667	0.333333	0.142857	0.440809	0	0.166667	0.0348837	9.3797e-08	0.833333	unclassified Clostridiales 2	-
msp_1132	0.0291667	0.00803213	0.0255319	0.0472995	0.0110339	0.011024	0.444444	0.444444	0.173913	0.702908	0.185981	0.157135	0.0668605	8.61013e-09	0.555556	unclassified Clostridiales 5	TCS
msp_1133	0.004	0.004	0	0.0105794	0	0.004	0	0	0	0	0	0	0.0319767	1.08158e-08	1	unclassified_RF39_Mollicutes	-
msp_1134	0.0290456	0.0288066	0.0291667	0.0471032	0.0109881	0.0109782	0.352941	0.333333	0.388889	0.589944	0.115938	0.144088	0.0697674	2.9411e-07	0.727273	[Clostridium] sp. CAG:798	TCS
msp_1135	0.0570175	0.0560345	0.0486726	0.083029	0.0310061	0.0158138	0.4	0.5	0.34375	0.589931	0.210069	0.11547	0.110465	9.63309e-08	0.578947	unclassified Clostridiales 2	TCS
msp_1138	0.0319635	0.0361991	0.0275229	0.051835	0.0120919	0.0120811	0.153846	0.162162	0.15	0.257155	0.0505371	0.0628074	0.15407	6.01889e-07	0.8125	[Clostridium] sp. CAG:628	-
msp_1139	0.0504202	0.041841	0.0506329	0.0743611	0.0264792	0.014555	0.45	0.421053	0.47619	0.696728	0.203272	0.15	0.0843023	2.2799e-08	0.5	[Clostridium] sp. CAG:389	TCS
msp_1140	0	0	0	0	0	0	0	0	0	0	0	0	0.0116279	1.1023e-08	1	unclassified Gordonibacter	-
msp_1141	0.00793651	0.00793651	0.00793651	0.0171674	0	0.00561196	0.333333	0.333333	0.333333	0.721029	0	0.235702	0.0232558	3.79998e-07	0.666667	[Mycoplasma] sp. CAG:877	TCS
msp_1142	0	0	0	0	0	0	0	0	0	0	0	0	0.0116279	1.59107e-08	1	unclassified Atopobiaceae	-
msp_1143	0.362832	0.278146	0.418367	0.456037	0.269627	0.0566648	0.206897	0.28972	0.18125	0.269029	0.144764	0.037774	0.572674	6.75022e-08	0.652174	unclassified Oscillibacter	PCS
msp_1146	0.0077821	0.0077821	0.0077821	0.0168334	0	0.00550278	1	1	1	1	0	1	0.00581395	9.4526e-09	NA	unclassified Clostridiales 1	TCS
msp_1150	0	0	0	0	0	0	0	0	0	0	0	0	0.0116279	4.26892e-09	1	unclassified Ruminococcaceae	-
msp_1153	0	0	0	0	0	0	0	0	0	0	0	0	0.0348837	2.22492e-07	1	Dialister sp. UBA1703	-
msp_1155	0.00398406	0.00793651	0.00398406	0.0105373	0	0.00398406	0.142857	0.333333	0.142857	0.377836	0	0.142857	0.0261628	1.37985e-08	0.666667	Bifidobacterium angulatum	-
msp_1157	0	0	0	0	0	0	0.25	0	0.25	0.661213	0	0.25	0.0145349	6.47725e-09	0.5	unclassified_RF39_Mollicutes	-
msp_1160	0.0214592	0.0214592	0.0214592	0.0372447	0.0056738	0.00959686	0.12	0.12	0.12	0.233959	0.00604121	0.069282	0.101744	5.09342e-07	0.75	[Clostridiaceae] bacterium CIM:MAG 987 / [Clostridium] sp. CAG:533	-
msp_1161	0.0117647	0.0117647	0.0117647	0.0229371	0.000592275	0.00679236	0.666667	0.666667	0.666667	1	0	0.471405	0.0145349	2.26645e-08	0.666667	unclassified Clostridiales 2	TCS
msp_1162	0.004	0.004	0.004	0.0105794	0	0.004	0.125	0.125	0	0.330607	0	0.125	0.0290698	4.83896e-08	1	unclassified_RF39_Mollicutes	-
msp_1164	0	0	0	0	0	0	0.333333	0.333333	0.333333	0.721029	0	0.235702	0.0203488	1.78054e-07	0.333333	[Faecalibacterium] sp. CAG:1138	TCS
msp_1165	0.00784314	0.00784314	0.00784314	0.0169654	0	0.00554594	0.666667	1	0.666667	1	0	0.471405	0.0116279	2.84505e-09	0.5	unclassified_ML615J-28_Tenericutes	TCS
msp_1166	0.00809717	0.00809717	0.0121457	0.0175149	0	0.00572556	0.181818	0.181818	0.181818	0.393289	0	0.128565	0.0406977	7.58885e-08	0.6	unclassified Clostridiales 1	-
msp_1167	0.00813008	0.0120968	0.0163265	0.0175861	0	0.00574884	0.25	0.5	0.230769	0.487414	0.0125858	0.144338	0.0436047	1.39851e-08	0.666667	unclassified_Anaeroplasmataceae	-
msp_1168	0.00389105	0	0	0.0102913	0	0.00389105	1	1	1	1	0	1	0.00290698	1.14528e-10	NA	Peptoniphilus harei	TCS	**
msp_1170	0	0	0	0	0	0	0	0	0	0	0	0	0.0116279	1.23923e-08	1	[Clostridium] sp. CAG:609	-
msp_1171	0.0456432	0.0242915	0.0378151	0.0682795	0.0230068	0.0137619	0.647059	0.636364	0.45	0.967962	0.326155	0.195096	0.0639535	1.59188e-08	0.307692	unclassified Ruminococcaceae	TCS
msp_1172	0.0524017	0.0288066	0.0542986	0.0772836	0.0275199	0.0151271	0.275862	0.466667	0.216216	0.436288	0.115436	0.097532	0.116279	1.60995e-08	0.647059	unclassified Christensenellaceae-Catabacteriaceae	-
msp_1173c	0.121212	0.137755	0.101266	0.165794	0.0766303	0.0271039	0.11828	0.370968	0.09	0.176939	0.0596198	0.0356626	0.369186	3.12598e-08	0.725	unclassified Oscillospiraceae	-
msp_1174	0	0	0	0	0	0	0	0	0	0	0	0	0.0116279	5.9013e-08	1	unclassified Prevotella	-
msp_1175	0.0204918	0.0204918	0.0124481	0.0355656	0.00541802	0.00916421	0.428571	0.428571	0.235294	0.716361	0.140782	0.174964	0.0552326	6.81023e-08	0.571429	unclassified Clostridiales 2	TCS
msp_1176	0.017094	0.0170213	0.017094	0.0311526	0.00303544	0.00854701	0.25	0.26087	0.25	0.417877	0.0821228	0.102062	0.0872093	5.50267e-08	0.727273	unclassified Clostridiales 2	-
msp_1177	0.128342	0.106481	0.169591	0.171434	0.0852508	0.0261978	0.309859	0.547619	0.298851	0.418522	0.201197	0.0660622	0.27907	4.60859e-08	0.571429	unclassified Ruminococcaceae	TCS
msp_1178	0.00390625	0	0	0.0103315	0	0.00390625	0.5	0.5	0	1	0	0.5	0.00872093	2.32107e-09	0	unclassified Muribaculaceae	TCS
msp_1179	0.0164609	0.0164609	0.0164609	0.0299988	0.00292302	0.00823045	0.2	0.2	0.2	0.389931	0.0100687	0.11547	0.0581395	3.992e-08	0.714286	unclassified Clostridiales 2	-
msp_1180	0.0488889	0.0486726	0.0446429	0.0731349	0.0246428	0.0147406	0.30303	0.34375	0.264706	0.460651	0.14541	0.0958266	0.125	2.53162e-07	0.647059	unclassified_RF39_Mollicutes	TCS
msp_1181	0.0123457	0.00816327	0.0123457	0.0240698	0.000621523	0.00712778	0.2	0.384615	0.2	0.389931	0.0100687	0.11547	0.0581395	1.33842e-08	0.857143	unclassified Clostridiales 2	-
msp_1182	0	0	0	0	0	0	0	0	0	0	0	0	0.0581395	3.48793e-08	1	Verrucomicrobia bacterium CIM:MAG 792_1	-
msp_1183	0	0	0	0	0	0	0.333333	1	0.333333	0.881618	0	0.333333	0.00872093	6.75272e-10	1	unclassified Lachnoclostridium	TCS	*
msp_1184	0.0158103	0.0158103	0.0119522	0.0288131	0.00280748	0.00790514	0.4	0.4	0.428571	0.865235	0	0.282843	0.0261628	4.02864e-08	0.666667	unclassified Clostridiales 2	TCS
msp_1185	0.0491071	0.0438596	0.0491071	0.0734614	0.0247528	0.0148064	0.235294	0.333333	0.235294	0.372128	0.0984603	0.083189	0.139535	5.00281e-08	0.6875	unclassified Clostridiales 2	-
msp_1186	0	0.00390625	0	0	0	0	0.333333	0.5	0.333333	0.881618	0	0.333333	0.00872093	3.40522e-09	1	[Corallococcus] sp. CAG:1435	TCS
msp_1187	0.00398406	0.00793651	0.00398406	0.0105373	0	0.00398406	0.142857	0.333333	0.142857	0.377836	0	0.142857	0.0261628	2.47146e-07	0.666667	[Firmicutes] bacterium CIM:MAG 721 / [Bacillus] sp. CAG:988	-
msp_1188	0.0414938	0.0202429	0.0510638	0.0630767	0.0199109	0.0131215	0.352941	0.272727	0.26087	0.589944	0.115938	0.144088	0.0784884	1.75911e-08	0.583333	Ruminococcaceae bacterium CIM:MAG 577	TCS
msp_1189	0.0491071	0.0444444	0.0491071	0.0734614	0.0247528	0.0148064	0.205882	0.212121	0.205882	0.333879	0.0778861	0.0778162	0.139535	9.83485e-08	0.736842	unclassified Clostridiales 2	-
msp_1192	0	0.00390625	0	0	0	0	0	0.5	0	0	0	0	0.0116279	4.07496e-09	1	unclassified Clostridiales 1	-
msp_1194	0.0077821	0.0077821	0.0077821	0.0168334	0	0.00550278	1	1	1	1	0	1	0.00581395	1.45494e-09	NA	unclassified Lachnoclostridium	TCS
msp_1195	0.00403226	0.00403226	0.00403226	0.0106647	0	0.00403226	0.1	0.1	0.1	0.264485	0	0.1	0.0377907	3.36812e-08	0.75	unclassified Negativicutes 2	-
msp_1198	0.0565217	0.0470085	0.0570175	0.082307	0.0307365	0.0156763	0.428571	0.458333	0.433333	0.632069	0.225074	0.123718	0.107558	3.11381e-08	0.45	[Clostridium] sp. CAG:575	TCS
msp_1199	0.00784314	0.00784314	0.00784314	0.0169654	0	0.00554594	0.666667	0.666667	0.666667	1	0	0.471405	0.00872093	8.22918e-08	0	unclassified Clostridiales 5	TCS
msp_1200	0.0363636	0.042735	0.0456621	0.0575107	0.0152166	0.0128565	0.263158	0.541667	0.282051	0.400039	0.126277	0.0832178	0.139535	2.50694e-08	0.722222	unclassified Clostridiales 1	-
msp_1201	0.0217391	0.025974	0.0217391	0.0377305	0.00574781	0.00972203	0.25	0.296296	0.25	0.405424	0.094576	0.0944911	0.104651	1.97129e-07	0.642857	unclassified_RF39_Mollicutes	-
msp_1202	0.00392157	0.00392157	0.00392157	0.010372	0	0.00392157	0	0.333333	0	0	0	0	0.0145349	6.23018e-09	1	unclassified Blautia	-
msp_1203	0.015873	0.00790514	0.015873	0.0289274	0.00281862	0.00793651	0.333333	0.2	0.333333	0.721029	0	0.235702	0.0290698	2.33505e-08	0.6	unclassified Clostridiales 2	TCS
msp_1204	0.0120968	0.0120968	0.0120968	0.0235846	0.000608993	0.00698408	0.3	0.3	0.3	0.584897	0.015103	0.173205	0.0406977	2.59857e-07	0.6	[Bacilli] bacterium Phil2	TCS
msp_1205	0.00775194	0.00387597	0.00775194	0.0167681	0	0.00548145	0	0	0	1	1	1	0.00581395	5.0206e-10	1	Comamonas kerstersii	-
msp_1206	0.0119048	0.0119048	0.0119048	0.0232102	0.000599326	0.00687322	0.5	0.5	0.333333	0.974828	0.0251717	0.288675	0.0203488	1.30328e-08	0.5	unclassified Clostridiales 2	TCS
msp_1207	0	0	0	0	0	0	0	0	0	0	0	0	0.0116279	1.45122e-08	1	unclassified Bacteroides	-
msp_1211	0.0077821	0.0077821	0.0077821	0.0168334	0	0.00550278	1	1	1	1	0	1	0.00872093	6.46616e-09	0.5	[Clostridium] sp. CAG:762	TCS
msp_1212	0.00389105	0.00389105	0.00389105	0.0102913	0	0.00389105	0	0	0	0	0	0	0.00581395	4.47917e-09	1	unclassified_RF39_Mollicutes	-
msp_1213	0.015748	0.00389105	0.0200803	0.0286996	0.00279643	0.00787402	1	1	0.777778	1	0.177573	0.5	0.0174419	2.16161e-09	0.2	unclassified Clostridiales 5	TCS
msp_1214	0	0	0	0	0	0	1	1	1	1	0	1	0.00290698	2.84845e-09	NA	[Firmicutes] bacterium CAG:884	TCS
msp_1215	0.00389105	0	0.00389105	0.0102913	0	0.00389105	1	1	1	1	0	1	0.00290698	3.80188e-10	NA	unclassified Porphyromonas	TCS	*
msp_1218	0.00395257	0.00395257	0.00793651	0.010454	0	0.00395257	0	0	0.166667	0	0	0	0.0203488	5.1608e-09	1	unclassified Clostridiales 1	-
msp_1219	0.0464135	0.016129	0.0742358	0.0694319	0.0233951	0.0139942	0.571429	0.5	0.551724	0.842759	0.300098	0.164957	0.0784884	7.72758e-09	0.3125	Veillonella rogosae	TCS
msp_1221	0.0163934	0.0163265	0.0164609	0.0298758	0.00291104	0.00819672	0.214286	0.153846	0.266667	0.417784	0.0107879	0.123718	0.0581395	3.55921e-08	0.75	[Mycoplasma] sp. CAG:776	-
msp_1222	0.0077821	0.00387597	0.0077821	0.0168334	0	0.00550278	1	0	1	1	0	1	0.00581395	2.88157e-10	0.5	Lactobacillus vaginalis	TCS
msp_1225	0.015873	0.015748	0.0119522	0.0289274	0.00281862	0.00793651	0.666667	0.75	0.428571	1	0.118382	0.333333	0.0232558	8.74594e-09	0	unclassified_Anaeroplasmataceae	TCS
msp_1226	0.00796813	0.00398406	0.008	0.0172358	0	0.00563432	0.142857	0.142857	0.125	0.377836	0	0.142857	0.0319767	2.03507e-08	0.75	unclassified_RF39_Mollicutes	-
msp_1229	0	0	0	0	0	0	0	0	0	0	0	0	0.0116279	1.71996e-07	1	Bacteroides ilei	-
msp_1230	0.0211864	0.0253165	0.0211864	0.0367712	0.00560168	0.00947486	0.136364	0.190476	0.136364	0.265862	0.00686501	0.0787296	0.0901163	5.42663e-08	0.909091	unclassified_RF39_Mollicutes	-
msp_1231	0.0281124	0.028	0.0281124	0.0455899	0.010635	0.0106255	0.444444	0.5	0.333333	0.809967	0.0789214	0.222222	0.0406977	3.62615e-08	0.428571	unclassified_RF39_Mollicutes	TCS
msp_1233	0.0083682	0.0083682	0.0083682	0.0181011	0	0.00591721	0.263158	0.263158	0.263158	0.456737	0.0695787	0.117688	0.0668605	8.44408e-08	0.75	unclassified_RF39_Mollicutes	-
msp_1234	0.00387597	0	0.00387597	0.0102514	0	0.00387597	0	1	0	1	1	1	0.00290698	2.38494e-10	1	Parvimonas micra	-	*
msp_1235	0.0343348	0.0381356	0.0301724	0.0543019	0.0143676	0.0121392	0.2	0.227273	0.153846	0.34712	0.0528798	0.0894427	0.104651	5.38776e-08	0.666667	unclassified Clostridiales 2	-
msp_1236	0.226667	0.278351	0.217391	0.317092	0.136241	0.0549747	0.0928962	0.173913	0.0634921	0.129956	0.0558366	0.0225306	0.706395	1.22438e-07	0.869565	unclassified Lachnoclostridium	-
msp_1238	0.0808511	0.011811	0.100457	0.111361	0.0503415	0.0185485	0.695652	0.75	0.435897	0.981714	0.409591	0.173913	0.0988372	6.79542e-09	0.315789	unclassified Oscillibacter	TCS
msp_1239	0.00393701	0	0.00393701	0.0104128	0	0.00393701	0.25	0	0.25	0.661213	0	0.25	0.0145349	3.38303e-09	0.5	unclassified Christensenellaceae-Catabacteriaceae	-
msp_1240	0	0	0	0	0	0	0	0	0	0	0	0	0.0348837	4.30982e-08	1	unclassified_Holdemanella	-
msp_1241	0.00392157	0	0.00392157	0.010372	0	0.00392157	0	0	0	0	0	0	0.0145349	8.35866e-09	1	Alistipes sp. Zagget8	-
msp_1243	0.0119048	0.0119048	0.00796813	0.0232102	0.000599326	0.00687322	0.333333	0.333333	0.142857	0.721029	0	0.235702	0.0290698	8.48209e-08	0.8	[Clostridium] sp. CAG:710	TCS
msp_1244	0.2	0.25	0.2	0.34712	0.0528798	0.0894427	0.0171674	0.0304348	0.0128755	0.0312863	0.00304847	0.00858369	0.90407	2.07524e-06	0.962963	Collinsella aerofaciens	-
msp_1245	0	0	0	0	0	0	1	1	1	1	0	1	0.00290698	1.35039e-10	NA	Parvimonas sp. KA00067	TCS	*
msp_1246	0	0	0	0	0	0	0	0	0	0	0	0	0.0116279	2.22241e-08	1	unclassified Clostridiales 1	-
msp_1247	0.0291667	0.0291667	0.0292887	0.0472995	0.0110339	0.011024	0.277778	0.277778	0.263158	0.482111	0.0734442	0.124226	0.0755814	1.30704e-08	0.636364	unclassified_RF39_Mollicutes	-
msp_1248	0.0160643	0.0118577	0.0121457	0.0292759	0.00285258	0.00803213	0.444444	0.6	0.272727	0.809967	0.0789214	0.222222	0.0319767	8.52944e-09	0.333333	unclassified Clostridiales 5	TCS
msp_1250	0.00398406	0.00396825	0.00398406	0.0105373	0	0.00398406	0.285714	0.333333	0.285714	0.618025	0	0.202031	0.0232558	5.42215e-09	0.666667	Drancourtella sp. An12 & An57	-
msp_1251	0.00390625	0.00389105	0.00390625	0.0103315	0	0.00390625	0.5	1	0.5	1	0	0.5	0.00872093	2.98527e-09	0	unclassified Oscillibacter	TCS
msp_1252	0.0246914	0.0246914	0.0247934	0.0412718	0.0081109	0.0100802	0.4	0.4	0.375	0.668603	0.131397	0.163299	0.0581395	1.59037e-07	0.5	unclassified_RF39_Mollicutes	TCS
msp_1253	0	0	0	0	0	0	0.333333	0.333333	0.333333	0.881618	0	0.333333	0.00872093	3.23549e-09	1	unclassified Clostridiales 2	TCS
msp_1256	0.0517241	0.0454545	0.0704846	0.0762842	0.0271641	0.0149315	0.346154	0.5	0.419355	0.535945	0.156363	0.115385	0.107558	3.25924e-08	0.588235	unclassified Ruminococcaceae	TCS
msp_1257	0.0120968	0.016	0.0120968	0.0235846	0.000608993	0.00698408	0.4	0.5	0.4	0.728971	0.0710293	0.2	0.0406977	1.101e-08	0.333333	[Clostridium] sp. CAG:921	TCS
msp_1258	0	0.00395257	0	0	0	0	0	0.2	0	0	0	0	0.0232558	1.60636e-08	1	unclassified_Anaeroplasmataceae	-
msp_1260	0.0221239	0.0220264	0.0221239	0.0383982	0.00584954	0.00989411	0.125	0.129032	0.125	0.227803	0.0221967	0.0625	0.125	1.82011e-07	0.714286	[Clostridium] sp. CAG:793	-
msp_1261	0.0123457	0.0163265	0.0123967	0.0240698	0.000621523	0.00712778	0.133333	0.230769	0.1875	0.288412	0	0.0942809	0.0610465	2.42118e-08	0.75	unclassified Clostridiales 2	-
msp_1264c	0.048583	0.0119048	0.0576132	0.0716516	0.0255144	0.0140247	0.909091	0.833333	0.8	1	0.436229	0.28748	0.0494186	6.01587e-09	0.357143	Dielma fastidiosa	TCS
msp_1266	0.00387597	0	0.00387597	0.0102514	0	0.00387597	0	1	0	1	1	1	0.00290698	4.05648e-11	NA	[Acidiphilium] sp. CAG:727	-	*
msp_1267	0.00395257	0.00393701	0.00393701	0.010454	0	0.00395257	0.2	0.25	0.25	0.528971	0	0.2	0.0174419	1.91265e-08	0.5	unclassified Ruminococcaceae	-
msp_1268	0.0495868	0.0409836	0.0583333	0.073132	0.0260416	0.0143145	0.8125	0.785714	0.833333	1	0.441837	0.225347	0.0581395	1.65857e-08	0.266667	Lactobacillus acidophilus	TCS
msp_1269	0.052381	0.0607477	0.0432692	0.0783589	0.026403	0.0157935	0.229167	0.318182	0.2	0.34282	0.115513	0.0690963	0.186047	5.71136e-08	0.583333	unclassified Clostridiales 2	-
msp_1270	0.0108696	0.0108696	0.0108696	0.0235118	0	0.00768594	0.027027	0.027027	0.027027	0.0584618	0	0.019111	0.284884	9.197e-08	0.923077	unclassified Lachnospiraceae	-
msp_1271	0.00395257	0.00787402	0.00395257	0.010454	0	0.00395257	0	0.25	0	0	0	0	0.0203488	1.64865e-08	1	unclassified Ruminococcus	-
msp_1274	0	0.008	0	0	0	0	0.1	0.125	0.1	0.264485	0	0.1	0.0377907	3.94236e-08	0.75	unclassified Clostridiales 1	-
msp_1275	0.00840336	0.0125523	0.0126582	0.0181772	0	0.00594207	0.4	0.421053	0.380952	0.632617	0.167383	0.141421	0.0668605	1.03866e-07	0.3	[Clostridium] sp. CAG:594	TCS
msp_1279	0.0582524	0.0740741	0.0582524	0.0973694	0.0191354	0.0237815	0.0516129	0.08	0.0451613	0.0816281	0.0215978	0.0182479	0.598837	1.49521e-07	0.888889	unclassified Ruminococcaceae	-
msp_1282	0.00790514	0.00392157	0.00398406	0.0170995	0	0.00558978	0.2	0	0.142857	0.528971	0	0.2	0.0232558	7.33818e-09	0.75	unclassified Oscillibacter	-
msp_1283	0	0.00408163	0	0	0	0	0.0714286	0.153846	0.0714286	0.188918	0	0.0714286	0.0523256	1.86977e-08	0.8	unclassified Clostridiales 2	-
msp_1284	0.00389105	0	0.00389105	0.0102913	0	0.00389105	0	1	0	0	0	0	0.00581395	7.38897e-10	1	unclassified Bacteroides	-	*
msp_1285	0.015625	0.015625	0.015625	0.0284754	0.00277458	0.0078125	0.5	0.5	0.5	1	0	0.5	0.0174419	3.46458e-09	0.8	unclassified_RF39_Mollicutes	TCS
msp_1286	0	0	0	0	0	0	0.25	0.25	0.25	0.661213	0	0.25	0.0145349	5.09992e-09	0.5	[Acidaminococcus] sp. CAG:917	-
msp_1287	0.0622407	0.015873	0.0675105	0.0886742	0.0358071	0.0160705	0.882353	1	0.809524	1	0.507618	0.227823	0.0697674	7.17914e-09	0.235294	Lactobacillus delbrueckii	TCS
msp_1290	0.104072	0.079646	0.0995475	0.139767	0.0683781	0.0217006	0.621622	0.59375	0.594595	0.834823	0.408421	0.129617	0.139535	9.21446e-08	0.357143	unclassified_RF39_Mollicutes	TCS
msp_1291	0.157895	0.338462	0.0857143	0.263922	0.0518671	0.0644603	0.0409091	0.11399	0.0224215	0.0633389	0.0184793	0.0136364	0.84593	2.09088e-07	0.947368	unclassified Clostridiales Family XIII. Incertae Sedis	-
msp_1292	0.0078125	0.0077821	0.0156863	0.0168991	0	0.00552427	1	1	0.666667	1	0	0.707107	0.00872093	1.04848e-09	NA	unclassified Clostridiales 3	TCS
msp_1293	0.00425532	0.00421941	0.00425532	0.0112547	0	0.00425532	0	0.0952381	0	0	0	0	0.0901163	5.00438e-08	1	Clostridiales bacterium UBA643	-
msp_1295	0.00784314	0.00784314	0.00784314	0.0169654	0	0.00554594	0.666667	0.666667	0.666667	1	0	0.471405	0.0116279	1.11936e-08	0.333333	unclassified Clostridiales 1	TCS
msp_1296c	0.00390625	0	0	0.0103315	0	0.00390625	1	1	1	1	0	0.707107	0.00581395	3.15894e-10	NA	unclassified Ruminococcaceae	TCS	*
msp_1297	0.00790514	0.00784314	0.00790514	0.0170995	0	0.00558978	0.2	0.666667	0.2	0.528971	0	0.2	0.0232558	1.74074e-09	0.666667	unclassified_RF39_Mollicutes	-
msp_1298	0	0	0	0	0	0	0	0	0	0	0	0	0.0116279	1.55694e-08	1	unclassified Clostridiales 5	-
msp_1299	0.00392157	0.00390625	0	0.010372	0	0.00392157	0.666667	0.5	0.5	1	0	0.471405	0.00872093	8.96213e-10	0	Faecalitalea sp. Marseille-P3755	TCS
msp_1300c	0.0117188	0	0.015873	0.0228475	0.000589962	0.00676582	1	1	0.666667	1	0	0.707107	0.00872093	8.81234e-10	0.333333	Christensenella minuta	TCS	*
msp_1302	0.22093	0.211009	0.1875	0.304299	0.137561	0.0506849	0.104651	0.161074	0.0786517	0.145224	0.0640784	0.0246665	0.677326	1.62829e-07	0.820896	unclassified Clostridiales 5	-
msp_1303	0	0	0	0	0	0	0	0	0	0	0	0	0.0116279	6.73321e-09	1	unclassified_RF39_Mollicutes	-
msp_1305	0.0254237	0.0204082	0.0212766	0.042496	0.00835148	0.0103792	0.227273	0.384615	0.217391	0.394455	0.0600907	0.101639	0.0843023	1.69341e-08	0.636364	unclassified Lachnoclostridium	-
msp_1306c	0.00393701	0.00393701	0.00790514	0.0104128	0	0.00393701	0.75	0.75	0.8	1	0.0377575	0.433013	0.0116279	1.02584e-08	0	unclassified_RF39_Mollicutes	TCS
msp_1307	0.030303	0.0299145	0.030303	0.0491423	0.0114638	0.0114535	0.37037	0.375	0.37037	0.563018	0.177723	0.117121	0.0988372	5.82253e-08	0.571429	unclassified_RF39_Mollicutes	TCS
msp_1308	0.0633484	0.0434783	0.103774	0.0911967	0.0355001	0.0169306	0.378378	0.5	0.391304	0.544716	0.212041	0.101126	0.139535	2.70515e-08	0.458333	Turicibacter sanguinis 2	TCS
msp_1309	0	0	0.00390625	0	0	0	1	1	0.5	1	0	1	0.00290698	9.22941e-11	NA	unclassified Christensenellaceae-Catabacteriaceae	TCS	*
msp_1310	0	0	0	0	0	0	0	0	0	0	0	0	0.0116279	3.5865e-09	1	unclassified Flavonifractor	-
msp_1311	0.0124481	0.0123457	0.0124481	0.0242696	0.000626681	0.00718693	0.294118	0.266667	0.235294	0.510471	0.0777645	0.131533	0.0610465	1.99568e-08	0.625	Methanosphaera stadtmanae	-
msp_1312	0.0909091	0.0657895	0.114583	0.125214	0.0566041	0.020856	0.346939	0.466667	0.318182	0.485345	0.208533	0.084145	0.19186	3.20986e-08	0.464286	unclassified Oscillibacter	TCS
msp_1313	0.00398406	0.00396825	0.00398406	0.0105373	0	0.00398406	0.571429	0.666667	0.571429	1	0.10147	0.285714	0.0203488	8.69118e-08	0.25	[Acholeplasma] sp. CAG:878	TCS
msp_1315	0.0375	0.00793651	0.0421941	0.0580607	0.0169393	0.0125	0.555556	0.5	0.47619	0.844527	0.266584	0.175682	0.0668605	6.13266e-09	0.384615	Clostridiales bacterium CIM:MAG 1396	TCS
msp_1316	0	0.00390625	0	0	0	0	0	0.5	0	0	0	0	0.0116279	1.82269e-09	1	unclassified Clostridiales 1	-
msp_1318	0	0	0	0	0	0	0	0	0	0	0	0	0.0116279	1.43246e-08	1	unclassified Methanomassiliicoccaceae	-
msp_1319	0.00395257	0.00395257	0	0.010454	0	0.00395257	0.2	0.2	0	0.528971	0	0.2	0.0203488	3.50688e-07	0.5	unclassified Christensenellaceae-Catabacteriaceae	-
msp_1320c	0	0	0	0	0	0	0	0	0	0	0	0	0.0116279	1.02434e-08	1	unclassified Christensenellaceae-Catabacteriaceae	-
msp_1322	0.008	0.008	0.008	0.0173047	0	0.00565685	0.25	0.25	0.25	0.540772	0	0.176777	0.0319767	2.28153e-08	0.5	[Clostridium] sp. CAG:1193	-
msp_1323	0.304	0.154639	0.372549	0.385116	0.222884	0.0493153	0.293233	0.46875	0.237179	0.370467	0.215999	0.0469549	0.5	6.78197e-08	0.545455	unclassified Flavonifractor	PCS
msp_1324	0.0117647	0.00784314	0.015748	0.0229371	0.000592275	0.00679236	0.666667	1	0.75	1	0	0.471405	0.0145349	9.10555e-09	0.333333	unclassified Clostridiales 2	TCS
msp_1328	0.0515021	0.0460251	0.0515021	0.0759568	0.0270475	0.0148674	0.36	0.421053	0.36	0.557382	0.162618	0.12	0.101744	4.47576e-08	0.5625	unclassified_RF39_Mollicutes	TCS
msp_1329	0.00775194	0.00387597	0.00775194	0.0167681	0	0.00548145	0	0	0	1	1	1	0.00581395	4.43367e-10	1	Veillonella tobetsuensis	-
msp_1331	0.00392157	0	0.00392157	0.010372	0	0.00392157	0.666667	0.5	0.666667	1	0	0.471405	0.00872093	4.31848e-10	0	Hafnia paralvei	TCS
msp_1332	0.00796813	0.0119048	0.00796813	0.0172358	0	0.00563432	0.142857	0.333333	0.142857	0.377836	0	0.142857	0.0290698	1.44624e-07	0.666667	unclassified Christensenellaceae-Catabacteriaceae	-
msp_1333	0.00796813	0.00796813	0.00796813	0.0172358	0	0.00563432	0.428571	0.428571	0.428571	0.835567	0.0215757	0.247436	0.0232558	2.91979e-07	0.25	[Clostridium] sp. CAG:1000	TCS
msp_1334	0.00390625	0.00389105	0.00390625	0.0103315	0	0.00390625	0.5	1	0.5	1	0	0.5	0.00872093	2.08207e-09	1	unclassified Clostridiales 1	TCS
msp_1335	0.0078125	0.0078125	0.0078125	0.0168991	0	0.00552427	1	1	1	1	0	0.707107	0.00581395	9.9371e-10	NA	Anaeromassilibacillus sp. An172	TCS
msp_1336	0	0	0	0	0	0	1	1	1	1	0	1	0.00290698	7.98798e-11	NA	Anaerococcus obesiensis == vaginalis	TCS	*
msp_1339	0.0829016	0.0848214	0.0962567	0.116992	0.0488113	0.0207254	0.215385	0.470588	0.169014	0.310069	0.1207	0.057564	0.252907	3.43724e-08	0.709677	Gordonibacter urolithinfaciens	-
msp_1342	0.0829016	0.0504587	0.076087	0.116992	0.0488113	0.0207254	0.246154	0.35	0.216216	0.347376	0.144932	0.0615385	0.247093	5.44404e-08	0.548387	unclassified Clostridiales 5	-
msp_1343	0.0779817	0.0762332	0.0837209	0.109091	0.046872	0.0189133	0.4	0.4	0.372093	0.564485	0.235515	0.1	0.159884	6.35629e-08	0.56	unclassified Clostridiales 2	TCS
msp_1345c	0.00390625	0.00390625	0.00390625	0.0103315	0	0.00390625	0	0	0	0	0	0	0.00872093	1.85026e-09	1	unclassified Negativicutes 2	-
msp_1347c	0.109756	0.0733945	0.103704	0.152308	0.0672041	0.0258698	0.255319	0.475	0.162602	0.341044	0.169595	0.0521168	0.351744	5.67468e-08	0.522727	unclassified Christensenellaceae-Catabacteriaceae	-
msp_1348	0	0	0	0	0	0	1	1	1	1	0	1	0.00290698	7.74615e-09	NA	unclassified Clostridiales 2	TCS
msp_1349	0.201681	0.208333	0.216981	0.269396	0.133966	0.0411679	0.179856	0.388889	0.171053	0.239024	0.120689	0.0359712	0.540698	6.27531e-08	0.7	unclassified Ruminococcaceae	-
msp_1351	0.0358566	0.031746	0.0361446	0.0555162	0.016197	0.0119522	0.714286	0.833333	0.555556	1	0.188857	0.319438	0.0319767	3.81027e-09	0.444444	Clostridium celatum	TCS
msp_1353	0.0729167	0.0585586	0.0782123	0.104971	0.0408621	0.0194878	0.257576	0.416667	0.177215	0.360332	0.15482	0.0624713	0.241279	3.86574e-08	0.689655	unclassified Clostridium	-
msp_1355	0.00409836	0.00406504	0.00819672	0.0108396	0	0.00409836	0.214286	0.333333	0.142857	0.417784	0.0107879	0.123718	0.0494186	1.09594e-08	0.8	Ruminococcaceae bacterium UBA6353	-
msp_1356	0.149425	0.0805687	0.144737	0.197627	0.101223	0.0293047	0.309524	0.361702	0.273585	0.409371	0.209677	0.0607026	0.319767	7.45835e-08	0.521739	Anaeromassilibacillus sp. An250	TCS
msp_1357	0	0.00787402	0.00398406	0	0	0	0	0.25	0.142857	0	0	0	0.0232558	1.05987e-08	1	unclassified Clostridiales	-
msp_1359	0.00387597	0.00387597	0.00387597	0.0102514	0	0.00387597	0	0	0	1	1	1	0.00290698	6.4696e-10	1	unclassified Clostridiales 2	-
msp_1360	0.00401606	0.00401606	0.00401606	0.0106219	0	0.00401606	0.111111	0.111111	0.111111	0.293873	0	0.111111	0.0348837	2.15763e-08	1	unclassified Coprobacter	-
msp_1362	0	0.00392157	0.015873	0	0	0	0.25	0.333333	0.5	0.661213	0	0.25	0.0145349	2.05166e-09	0.5	Holdemania massiliensis	-
msp_1364	0.00387597	0.00387597	0.00387597	0.0102514	0	0.00387597	0	0	0	1	1	1	0.00290698	7.27102e-10	1	unclassified Clostridiales 1	-
msp_1366	0	0.00389105	0	0	0	0	0.5	1	0.5	1	0	0.5	0.00581395	4.74554e-10	0	unclassified_RF39_Mollicutes	TCS
msp_1367	0.0118577	0.00787402	0.0119048	0.0231185	0.000596957	0.00684605	0.4	0.25	0.333333	0.865235	0	0.282843	0.0203488	7.53038e-09	0.5	unclassified_Anaeroplasmataceae	TCS
msp_1368	0.00787402	0.00787402	0.00787402	0.0170322	0	0.00556777	0.25	0.5	0.25	0.661213	0	0.25	0.0174419	3.21471e-08	0.666667	[Clostridium] sp. CAG:1219	-
msp_1372	0.00396825	0.00392157	0.00396825	0.0104955	0	0.00396825	0.833333	1	0.833333	1	0.220333	0.372678	0.0174419	1.73503e-09	0	unclassified Clostridiales 2	TCS
msp_1373	0.0164609	0.0202429	0.0207469	0.0299988	0.00292302	0.00823045	0.466667	0.454545	0.529412	0.756792	0.176542	0.176383	0.0523256	3.86253e-08	0.444444	unclassified Clostridiales 2	TCS
msp_1374	0	0	0	0	0	0	0	0	0	0	0	0	0.0116279	1.46377e-08	1	unclassified Clostridiales 2	-
msp_1376	0.00392157	0.00392157	0.00392157	0.010372	0	0.00392157	0.666667	0.666667	0.666667	1	0	0.471405	0.00872093	5.6201e-09	0	unclassified Clostridiales 2	TCS
msp_1378	0.00784314	0.00387597	0.0117647	0.0169654	0	0.00554594	0.666667	0	0.666667	1	0	0.471405	0.0116279	7.98053e-10	0	unclassified Oscillibacter	TCS
msp_1379	0.0251046	0.0162602	0.0387931	0.0419626	0.00824665	0.0102489	0.526316	0.666667	0.538462	0.800078	0.252553	0.166436	0.0610465	1.35659e-08	0.25	unclassified Clostridiales 4	TCS
msp_1381	0.0454545	0.019685	0.0677966	0.0679974	0.0229117	0.0137051	0.75	1	0.681818	1	0.393879	0.216506	0.0668605	4.9888e-09	0.266667	Agathobaculum sp. Marseille-P4005	TCS
msp_1383c	0.0077821	0	0.0116732	0.0168334	0	0.00550278	1	1	1	1	0	1	0.00581395	4.4963e-10	0.5	unclassified Lachnoclostridium	TCS	*
msp_1385	0.0635838	0.0773481	0.0532544	0.0951177	0.0320499	0.0191712	0.0823529	0.181818	0.0674157	0.133551	0.0311544	0.0311265	0.340116	2.53982e-07	0.885714	unclassified Blautia	-
msp_1386	0.00392157	0.00392157	0.00392157	0.010372	0	0.00392157	0	0	0	0	0	0	0.0145349	2.6606e-08	1	unclassified Ruminococcaceae	-
msp_1388	0.00829876	0.0162602	0.00833333	0.0179509	0	0.00586811	0.117647	0.333333	0.111111	0.254481	0	0.083189	0.0668605	2.49833e-08	0.714286	unclassified Coprococcus	-
msp_1389	0.0381356	0.0367347	0.0470085	0.0590447	0.0172264	0.0127119	0.272727	0.384615	0.291667	0.455866	0.0895886	0.11134	0.0872093	1.16231e-08	0.615385	unclassified_Anaeroplasmataceae	-
msp_1393	0.0239044	0.0158103	0.0239044	0.0399564	0.00785238	0.00975892	0.571429	0.6	0.571429	1	0.10147	0.285714	0.0290698	9.71734e-09	0.428571	unclassified Clostridiales 2	TCS
msp_1396c	0.0238095	0.0156863	0.028	0.0397978	0.00782122	0.0097202	0.5	1	0.625	0.974828	0.0251717	0.288675	0.0261628	4.01036e-09	0.5	unclassified Clostridiales 1	TCS
msp_1397c	0	0	0	0	0	0	1	1	1	1	0	1	0.00290698	4.139e-10	NA	Catabacter hongkongensis	TCS	*
msp_1398	0	0.00390625	0	0	0	0	0	0.5	0	0	0	0	0.0116279	7.12085e-09	1	unclassified_RF39_Mollicutes	-
msp_1399	0.0117188	0	0.0117188	0.0228475	0.000589962	0.00676582	1	1	1	1	0	0.707107	0.00872093	6.58713e-10	0.333333	unclassified Clostridiales 6	TCS	*
msp_1400	0.00816327	0.0121951	0.0123457	0.0176579	0	0.0057723	0.230769	0.333333	0.266667	0.449921	0.0116177	0.133235	0.0494186	1.94297e-08	0.5	unclassified Catabacter	-
msp_1401c	0.00390625	0.00390625	0.00390625	0.0103315	0	0.00390625	0.5	0.5	0.5	1	0	0.5	0.00872093	1.07712e-08	1	unclassified Olsenella	TCS
msp_1402	0.00411523	0.00409836	0.00823045	0.0108842	0	0.00411523	0.0666667	0.0714286	0.0666667	0.176324	0	0.0666667	0.0581395	9.03467e-09	0.833333	unclassified Lachnospiraceae	-
msp_1403	0.205882	0.206612	0.2	0.296389	0.115375	0.0550244	0.126316	0.255474	0.10101	0.168727	0.0839047	0.0257841	0.712209	1.46921e-07	0.816901	Blautia sp. 2789STDY5834862	-
msp_1404	0.0158103	0.00389105	0.0158103	0.0288131	0.00280748	0.00790514	1	1	1	1	0.264399	0.447214	0.0145349	5.97055e-10	NA	Prevotella bivia	TCS
msp_1406	0	0	0	0	0	0	0	0	0	0	0	0	0.0116279	3.36266e-08	1	unclassified Bacteroidales	-
msp_1407	0.00387597	0.00387597	0.00387597	0.0102514	0	0.00387597	0	0	0	1	1	1	0.00290698	4.61725e-10	1	unclassified Lachnospiraceae	-
msp_1408	0.00390625	0.0077821	0.00390625	0.0103315	0	0.00390625	0	1	0	0	0	0	0.00872093	1.82512e-09	1	unclassified Clostridiales 2	-
msp_1410	0.0240964	0.0117647	0.0408163	0.0402773	0.00791545	0.00983731	1	1	0.923077	1	0.451715	0.333333	0.0290698	5.69763e-09	0.1	Lactococcus lactis subsp. cremoris	TCS
msp_1412	0.019685	0.00389105	0.027668	0.0341654	0.00520471	0.00880342	1	1	1	1	0.177573	0.5	0.0145349	7.45011e-10	0.25	Prevotella disiens	TCS
msp_1413	0.0684211	0.08	0.0851064	0.0996348	0.0372073	0.0189766	0.352941	0.431034	0.342857	0.471443	0.23444	0.0720438	0.244186	1.82692e-07	0.5	unclassified Clostridiales 2	TCS
msp_1416	0.00392157	0.00392157	0.00392157	0.010372	0	0.00392157	0.333333	0.333333	0.333333	0.881618	0	0.333333	0.0116279	1.26135e-08	0.5	unclassified Clostridiales 1	TCS
msp_1417	0.00393701	0.00393701	0.00393701	0.0104128	0	0.00393701	0.25	0.25	0.25	0.661213	0	0.25	0.0145349	2.44525e-08	1	unclassified_RF39_Mollicutes	-
msp_1418c	0.00389105	0	0.00784314	0.0102913	0	0.00389105	1	1	1	1	0	1	0.00290698	4.78997e-10	NA	Streptococcus mitis	TCS	*
msp_1420	0.00816327	0.0160643	0.00819672	0.0176579	0	0.0057723	0.307692	0.555556	0.142857	0.560747	0.0546379	0.153846	0.0465116	8.92189e-09	0.833333	unclassified Clostridiales 2	TCS
msp_1422	0.0201613	0.016	0.00816327	0.034992	0.00533063	0.0090164	0.5	0.5	0.307692	0.8678	0.1322	0.223607	0.0377907	1.01453e-08	0.333333	unclassified Ruminococcaceae	TCS
msp_1423	0	0	0.00398406	0	0	0	0	0	0.142857	0	0	0	0.0232558	8.41679e-09	1	unclassified Ruminococcaceae	-
msp_1425	0	0	0	0	0	0	1	1	1	1	0	1	0.00290698	1.4832e-08	NA	unclassified_RF39_Mollicutes	TCS
msp_1427	0.00790514	0.00790514	0.00790514	0.0170995	0	0.00558978	0.4	0.4	0.4	0.865235	0	0.282843	0.0174419	2.01504e-08	0.333333	unclassified_RF39_Mollicutes	TCS
msp_1428	0.0495868	0.00389105	0.0655022	0.073132	0.0260416	0.0143145	0.9375	1	0.758621	1	0.539344	0.242061	0.0552326	2.36075e-09	0	unclassified Lachnospiraceae	TCS
msp_1429	0.00395257	0.00787402	0.00395257	0.010454	0	0.00395257	0.4	0.75	0.4	0.865235	0	0.282843	0.0174419	1.07869e-08	0.333333	unclassified Clostridiales 2	TCS
msp_1430	0.00787402	0.00787402	0.00787402	0.0170322	0	0.00556777	0.5	0.75	0.5	1	0	0.353553	0.0174419	7.53881e-09	0.333333	unclassified Clostridiales 2	TCS
msp_1433	0.00389105	0	0.00390625	0.0102913	0	0.00389105	1	1	1	1	0	1	0.00290698	4.32567e-10	NA	unclassified Ruminococcaceae	TCS	*
msp_1434	0.00389105	0.00389105	0.00389105	0.0102913	0	0.00389105	0	0	0	0	0	0	0.00581395	1.5529e-08	1	unclassified_RF39_Mollicutes	-
msp_1435	0	0	0	0	0	0	1	1	1	1	0	0.707107	0.00581395	1.36687e-09	NA	unclassified Clostridiales 2	TCS
msp_1436	0	0	0	0	0	0	0	0	0.25	0	0	0	0.0116279	6.51603e-09	1	unclassified Collinsella	-
msp_1437	0	0	0	0	0	0	0.5	1	0.333333	1	0	0.5	0.00581395	3.98892e-10	0	unclassified Lachnoclostridium	TCS	*
msp_1439	0.0248963	0.0163265	0.0294118	0.0416143	0.00817821	0.0101639	0.176471	0.307692	0.15	0.344057	0.00888413	0.101885	0.0697674	1.44384e-08	0.777778	unclassified Clostridiales 1	-
msp_1440	0.0077821	0	0.0077821	0.0168334	0	0.00550278	1	1	1	1	0	1	0.00581395	4.4979e-10	NA	unclassified Opitutae	TCS	*
msp_1441c	0.0156863	0.00775194	0.0156863	0.0285871	0.00278546	0.00784314	1	0	1	1	0.0503434	0.57735	0.0145349	2.01005e-09	0.333333	Bacteroides faecichinchillae	TCS
msp_1442	0	0.00401606	0.00403226	0	0	0	0.2	0.333333	0.2	0.432617	0	0.141421	0.0348837	2.62913e-08	0.75	unclassified Clostridiales 2	-
msp_1443	0.00784314	0.0117188	0.00787402	0.0169654	0	0.00554594	0	1	0.25	0	0	0	0.0174419	3.13642e-09	1	unclassified Ruminococcaceae	-
msp_1444	0.0334728	0.008	0.0378151	0.0529387	0.0140069	0.0118344	0.368421	0.5	0.3	0.597467	0.139375	0.13925	0.0755814	1.54997e-08	0.545455	Ruminococcaceae bacterium D5	TCS
msp_1446	0	0	0	0	0	0	1	1	1	1	0	1	0.00290698	2.51074e-09	NA	unclassified Clostridiales 2	TCS
msp_1447	0	0	0	0	0	0	0	0	0	0	0	0	0.0116279	5.70406e-09	1	unclassified Ruminococcaceae	-
msp_1449	0.00784314	0.00784314	0.011811	0.0169654	0	0.00554594	0.333333	0.333333	0.5	0.881618	0	0.333333	0.0145349	5.64274e-09	0.5	unclassified_RF39_Mollicutes	TCS
msp_1450	0.00803213	0.008	0.00403226	0.0173742	0	0.00567957	0.333333	0.375	0.3	0.649886	0.0167811	0.19245	0.0319767	1.87426e-08	0.6	unclassified_RF39_Mollicutes	TCS
msp_1452	0.0202429	0.0200803	0.0202429	0.0351336	0.00535221	0.00905291	0.636364	0.777778	0.636364	1	0.240739	0.240523	0.0406977	1.64128e-08	0.25	unclassified_RF39_Mollicutes	TCS
msp_1453	0.0200803	0.00790514	0.0242915	0.0348514	0.00530922	0.00898019	0.666667	0.4	0.636364	1	0.218994	0.272166	0.0290698	1.03318e-08	0.166667	Streptococcus vestibularis	TCS		yes
msp_1455	0.015873	0.0119048	0.0119522	0.0289274	0.00281862	0.00793651	0.333333	0.333333	0.142857	0.721029	0	0.235702	0.0290698	1.58288e-08	0.75	unclassified_RF39_Mollicutes	TCS
msp_1457	0.00387597	0	0.00387597	0.0102514	0	0.00387597	0	1	0	1	1	1	0.00290698	9.82381e-11	1	Fenollaria massiliensis	-	*
msp_1458	0.00395257	0.00393701	0	0.010454	0	0.00395257	0.4	0.25	0.166667	0.865235	0	0.282843	0.0174419	1.453e-08	0.5	[Christensenellaceae] bacterium Phil10	TCS
msp_1459	0.0277778	0.0156863	0.0278884	0.0450471	0.0105084	0.010499	0.666667	0.333333	0.571429	1	0.118382	0.333333	0.0290698	2.97472e-09	0.428571	unclassified Clostridiales Family XIII. Incertae Sedis	TCS
msp_1460	0.00393701	0.00393701	0.00393701	0.0104128	0	0.00393701	0.25	0.25	0.25	0.661213	0	0.25	0.0145349	5.02796e-09	0.5	Clostridia bacterium CIM:MAG 611	-
msp_1461	0.147239	0.127451	0.205479	0.196675	0.097803	0.0300551	0.168421	0.314815	0.205357	0.237678	0.0991641	0.0421053	0.383721	5.38507e-08	0.695652	unclassified Ruminococcaceae	-
msp_1462	0.004	0.00793651	0	0.0105794	0	0.004	0.125	0.333333	0.1	0.330607	0	0.125	0.0319767	5.70884e-09	0.666667	unclassified Clostridiales 5	-
msp_1464	0.00833333	0.0121951	0.0083682	0.0180257	0	0.00589256	0.111111	0.0833333	0.105263	0.240343	0	0.0785674	0.0697674	2.54054e-08	0.714286	unclassified Bilophila	-
msp_1465	0.0666667	0.0486726	0.0637255	0.0959737	0.0373596	0.0178174	0.291667	0.28125	0.222222	0.419885	0.163448	0.0779512	0.180233	2.70312e-08	0.541667	unclassified Clostridiales 4	-
msp_1466	0.00396825	0	0.0119522	0.0104955	0	0.00396825	0.5	0.25	0.428571	0.974828	0.0251717	0.288675	0.0203488	1.95576e-08	0.333333	unclassified Clostridiales 5	TCS
msp_1468	0.00793651	0.00395257	0.00398406	0.0171674	0	0.00561196	0.333333	0.2	0	0.721029	0	0.235702	0.0232558	1.80838e-08	0.666667	unclassified Clostridiales 5	TCS
msp_1469	0.0253165	0.0286885	0.0213675	0.0423167	0.00831624	0.0103354	0.333333	0.285714	0.25	0.540565	0.126101	0.125988	0.0784884	2.78149e-08	0.545455	unclassified Oscillibacter	TCS
msp_1471c	0.0238095	0.00390625	0.024	0.0397978	0.00782122	0.0097202	0.833333	1	0.625	1	0.220333	0.372678	0.0290698	2.62059e-09	0.333333	unclassified Christensenellaceae-Catabacteriaceae	TCS
msp_1473c	0.0456853	0.0533981	0.0459184	0.0707338	0.0206367	0.0152284	0.0983607	0.153846	0.0967742	0.164411	0.0323106	0.0401556	0.244186	1.14864e-07	0.814815	unclassified	-
msp_1474	0.00393701	0.00393701	0.00393701	0.0104128	0	0.00393701	0.25	0.5	0.25	0.661213	0	0.25	0.0145349	4.96472e-09	0.5	unclassified Bacteroidales	-
msp_1477	0.00793651	0.00393701	0.00793651	0.0171674	0	0.00561196	0.5	0.25	0.5	0.974828	0.0251717	0.288675	0.0203488	6.71883e-09	0.25	Streptococcus mutans	TCS		yes
msp_1479	0.015748	0.00784314	0.015748	0.0286996	0.00279643	0.00787402	1	1	1	1	0.177573	0.5	0.0145349	1.08868e-08	0.25	unclassified Clostridium	TCS
msp_1481	0.0239044	0.00390625	0.032	0.0399564	0.00785238	0.00975892	0.571429	1	0.5	1	0.10147	0.285714	0.0319767	1.87147e-09	0.5	unclassified Clostridiales 1	TCS
msp_1483	0.04	0.037037	0.0511628	0.0619314	0.0180686	0.0133333	0.454545	0.666667	0.395349	0.647591	0.2615	0.117363	0.113372	1.74549e-08	0.555556	unclassified Clostridiales 4	TCS
msp_1485	0.0282258	0.016	0.0373444	0.0457737	0.0106779	0.0106684	0.4	0.25	0.470588	0.728971	0.0710293	0.2	0.0436047	1.52855e-08	0.428571	unclassified Christensenellaceae-Catabacteriaceae	TCS
msp_1486	0.0159363	0.00793651	0.0159363	0.0290427	0.00282985	0.00796813	0.285714	0.166667	0.285714	0.618025	0	0.202031	0.0290698	5.8158e-09	0.5	unclassified Clostridiales 2	-
msp_1487	0.00392157	0.00390625	0.00787402	0.010372	0	0.00392157	0.333333	0.5	0.5	0.881618	0	0.333333	0.0116279	8.3046e-08	0.5	unclassified Clostridiales 2	TCS
msp_1490	0	0	0	0	0	0	0.333333	0.333333	0.333333	0.881618	0	0.333333	0.00872093	1.71969e-08	1	[Roseburia] sp. CAG:309	TCS
msp_1491	0.0693069	0.0462963	0.0564103	0.0997746	0.0388392	0.0185231	0.232143	0.238095	0.174603	0.338046	0.126239	0.0643848	0.22093	6.3369e-08	0.703704	[Clostridium] sp. 2789STDY5834920	-
msp_1492	0.347222	0.254545	0.287879	0.461448	0.232996	0.0694444	0.134409	0.216216	0.0885417	0.178625	0.0901921	0.0268817	0.718023	2.30182e-07	0.805556	unclassified Lachnospiraceae	PCS
msp_1494c	0.0077821	0.0077821	0.0078125	0.0168334	0	0.00550278	1	1	0.5	1	0	1	0.00581395	2.02504e-09	0.5	unclassified Clostridiales 1	TCS
msp_1496	0.00390625	0.00390625	0.00390625	0.0103315	0	0.00390625	0	0	0	0	0	0	0.00872093	1.29091e-08	1	Ruminococcaceae bacterium UBA1375	-
msp_1498	0.00395257	0.00395257	0.00395257	0.010454	0	0.00395257	0.2	0.2	0.2	0.528971	0	0.2	0.0203488	1.55966e-08	0.666667	unclassified_RF39_Mollicutes	-
msp_1500	0.00390625	0.00390625	0.00392157	0.0103315	0	0.00390625	1	1	1	1	0	0.707107	0.00581395	9.73508e-09	NA	unclassified Clostridiales 1	TCS
msp_1502	0.00389105	0.00389105	0.00389105	0.0102913	0	0.00389105	1	1	1	1	0	1	0.00581395	2.23059e-08	0.5	unclassified Clostridiales 1	TCS
msp_1503c	0	0	0	0	0	0	0.5	0.5	0	1	0	0.5	0.00581395	3.35803e-09	0	unclassified Clostridiales 4	TCS
msp_1505	0	0.00390625	0	0	0	0	0	0.5	0	0	0	0	0.0116279	1.75289e-09	1	unclassified Clostridiales 4	-
msp_1506	0	0	0	0	0	0	0	0	0	0	0	0	0.0116279	2.70206e-08	1	unclassified Clostridiales 1	-
msp_1509	0	0	0	0	0	0	0	1	0	0	0	0	0.0116279	1.85494e-09	1	unclassified Clostridiales 4	-	*
msp_1510c	0.00389105	0.00389105	0.00389105	0.0102913	0	0.00389105	0	0	0	0	0	0	0.00581395	1.23776e-08	1	unclassified	-
msp_1513	0.00392157	0.00392157	0.00392157	0.010372	0	0.00392157	0	0	0	0	0	0	0.0145349	4.57197e-09	1	Rubneribacter badeniensis	-
msp_1514	0.00796813	0.00796813	0.00796813	0.0172358	0	0.00563432	0.285714	0.428571	0.285714	0.618025	0	0.202031	0.0261628	5.30831e-08	0.75	unclassified Clostridiales 2	-
msp_1515	0.016129	0	0.0245902	0.029394	0.00286408	0.00806452	0.4	0.5	0.285714	0.728971	0.0710293	0.2	0.0377907	4.01403e-09	0.857143	unclassified Lachnoclostridium	TCS
msp_1516	0.0119048	0.00793651	0.0119048	0.0232102	0.000599326	0.00687322	0.5	0.5	0.5	0.974828	0.0251717	0.288675	0.0261628	2.84378e-08	0.6	unclassified Clostridiales 2	TCS
msp_1519	0.028	0.0237154	0.0322581	0.0454075	0.0105925	0.010583	0.625	0.6	0.7	1	0.165249	0.279508	0.0319767	5.02155e-09	0.375	unclassified Flavonifractor	TCS
msp_1521	0.00784314	0.00784314	0.00784314	0.0169654	0	0.00554594	0.333333	0.333333	0.333333	0.881618	0	0.333333	0.0145349	1.48913e-08	1	unclassified Clostridiales 2	TCS
msp_1522	0	0	0	0	0	0	0	0	0	0	0	0	0.0232558	1.99986e-08	1	unclassified Alistipes	-
msp_1523	0	0	0	0	0	0	0	0	0	0	0	0	0.0232558	1.76969e-08	1	Desulfovibrio sp. Dsv1	-
msp_1524	0.00389105	0	0.00389105	0.0102913	0	0.00389105	1	1	1	1	0	1	0.00290698	2.28657e-10	NA	unclassified Christensenellaceae-Catabacteriaceae	TCS	*
msp_1527	0.0119522	0.015873	0.0119522	0.0233027	0.000601714	0.0069006	0.285714	0.666667	0.285714	0.618025	0	0.202031	0.0290698	1.71121e-08	0.75	unclassified Lachnospiraceae	-
msp_1529	0.00803213	0.00787402	0.00403226	0.0173742	0	0.00567957	0.222222	0.25	0.1	0.480686	0	0.157135	0.0348837	1.3638e-08	0.5	unclassified Lachnoclostridium	-
msp_1530c	0.00833333	0.00833333	0.00833333	0.0180257	0	0.00589256	0.111111	0.111111	0.111111	0.240343	0	0.0785674	0.0697674	3.8027e-07	0.714286	unclassified	-
msp_1531c	0.00478469	0.0318182	0.00478469	0.0126548	0	0.00478469	0.0408163	0.263158	0.0204082	0.0882893	0	0.0288615	0.186047	6.96112e-08	0.941176	Olsenella sp. GAM18	-
msp_1532	0.00389105	0.00389105	0.00389105	0.0102913	0	0.00389105	1	1	1	1	0	1	0.00290698	8.01037e-10	NA	unclassified Clostridiales 1	TCS
msp_1533	0.0980392	0.0695652	0.128866	0.134098	0.0619804	0.0219222	0.314815	0.5	0.328125	0.440406	0.189224	0.0763538	0.218023	4.21039e-08	0.5	unclassified Lachnospiraceae	TCS
msp_1535	0.00387597	0.00387597	0.00387597	0.0102514	0	0.00387597	0	0	0	1	1	1	0.00290698	5.57807e-09	1	unclassified Clostridiales 2	-
msp_1536	0	0	0	0	0	0	0	0	0	0	0	0	0.0116279	1.3637e-08	1	unclassified_RF39_Mollicutes	-
msp_1538	0.0631579	0.0772727	0.0486486	0.0931471	0.0331687	0.0182321	0.176471	0.315789	0.0958904	0.260264	0.0926774	0.0509427	0.258721	4.1719e-08	0.766667	Clostridiales bacterium CIM:MAG 912	-
msp_1541	0.0821918	0.05	0.127962	0.114057	0.0503264	0.0193728	0.461538	0.722222	0.425532	0.640475	0.282602	0.108786	0.145349	8.88574e-09	0.4	unclassified Lachnospiraceae	TCS
msp_1542	0.0118577	0.0117647	0.0118577	0.0231185	0.000596957	0.00684605	0.4	0.666667	0.4	0.865235	0	0.282843	0.0232558	1.09279e-08	0.333333	unclassified Clostridiales 1	TCS
msp_1543	0.00389105	0	0.00390625	0.0102913	0	0.00389105	1	1	1	1	0	1	0.00290698	6.15636e-11	NA	Streptococcus oralis	TCS	*	yes
msp_1545	0.0210084	0.0201613	0.0431034	0.0364622	0.0055546	0.00939524	0.25	0.3	0.384615	0.4339	0.0660998	0.111803	0.0784884	1.19896e-08	0.545455	unclassified Clostridiales 5	-
msp_1546	0.0162602	0.0120968	0.0162602	0.029633	0.00288737	0.00813008	0.333333	0.4	0.333333	0.607476	0.0591911	0.166667	0.0465116	3.58343e-08	0.666667	Muribaculaceae bacterium sp4	TCS
msp_1548	0.00389105	0	0	0.0102913	0	0.00389105	1	1	0.25	1	0	1	0.00581395	4.77511e-08	NA	unclassified Fournierella	TCS
msp_1550	0.016129	0.0119048	0.0161943	0.029394	0.00286408	0.00806452	0.4	0.5	0.363636	0.728971	0.0710293	0.2	0.0377907	1.25461e-08	0.333333	unclassified Clostridiales 5	TCS
msp_1551	0.012	0.00398406	0.0120482	0.0233959	0.000604121	0.0069282	0.25	0.285714	0.333333	0.540772	0	0.176777	0.0319767	1.22813e-08	0.5	unclassified Clostridiales 5	-
msp_1553	0.0313901	0.0517241	0.0410959	0.0509053	0.011875	0.0118644	0.114286	0.307692	0.153846	0.208277	0.0202941	0.0571429	0.139535	4.31099e-08	0.75	unclassified Blautia	-
msp_1555c	0	0	0	0	0	0	0	0	0	0	0	0	0.0116279	6.91666e-09	1	unclassified_RF39_Mollicutes	-
msp_1556	0.127778	0.0852018	0.136095	0.171602	0.0839531	0.0266435	0.230769	0.342857	0.179775	0.320237	0.141301	0.0543928	0.31686	1.96485e-08	0.675676	Holdemania filiformis	-
msp_1557	0	0	0	0	0	0	0	0	0	0	0	0	0.0116279	6.34988e-09	1	unclassified Eggerthellaceae	-
msp_1558	0.047619	0.0284553	0.0497738	0.0712353	0.0240028	0.0143577	0.37037	0.583333	0.351351	0.563018	0.177723	0.117121	0.104651	1.30014e-08	0.4375	unclassified Clostridiales Family XIII. Incertae Sedis	TCS
msp_1560	0.0078125	0.00390625	0.00784314	0.0168991	0	0.00552427	0	0.5	0	0	0	0	0.0116279	1.54774e-09	1	unclassified Muribaculaceae	-
msp_1561	0.0117188	0.0117188	0.0117188	0.0228475	0.000589962	0.00676582	1	1	1	1	0	0.707107	0.00872093	4.8649e-09	NA	unclassified Clostridiales 1	TCS
msp_1562	0.00784314	0.0077821	0.011811	0.0169654	0	0.00554594	0.666667	1	0.75	1	0	0.471405	0.0116279	1.29989e-09	0.333333	unclassified Lachnoclostridium	TCS
msp_1564	0.116022	0.100962	0.0892857	0.157667	0.0743775	0.0253181	0.25974	0.34	0.188889	0.355273	0.164208	0.0580797	0.299419	3.67918e-08	0.714286	unclassified Christensenellaceae-Catabacteriaceae	-
msp_1565	0.00390625	0	0.00390625	0.0103315	0	0.00390625	1	1	1	1	0	0.707107	0.00581395	2.46928e-09	NA	unclassified_RF39_Mollicutes	TCS
msp_1567	0.0281124	0.0078125	0.0284553	0.0455899	0.010635	0.0106255	0.666667	1	0.5	1	0.218994	0.272166	0.0348837	2.12516e-09	0.428571	Clostridium disporicum	TCS
msp_1572	0.00387597	0.00387597	0.0077821	0.0102514	0	0.00387597	0	0	1	1	1	1	0.00290698	7.89664e-10	1	unclassified Clostridiales Family XIII. Incertae Sedis	-
msp_1573	0.00775194	0.00775194	0.00775194	0.0167681	0	0.00548145	0	0	0	1	1	1	0.00581395	1.99902e-09	1	unclassified Clostridiales 2	-
msp_1575	0.0204082	0.0242915	0.0204918	0.0354204	0.0053959	0.00912681	0.230769	0.454545	0.214286	0.449921	0.0116177	0.133235	0.0552326	4.62471e-08	0.625	unclassified Ruminococcus	-
msp_1577	0.00389105	0.00389105	0.0078125	0.0102913	0	0.00389105	1	1	1	1	0	1	0.00290698	1.3172e-09	NA	unclassified Clostridiales 5	TCS
msp_1579c	0.0305677	0.0325203	0.0311111	0.0495715	0.0115639	0.0115535	0.275862	0.5	0.242424	0.436288	0.115436	0.097532	0.107558	1.75006e-08	0.666667	unclassified Ruminococcaceae	-
msp_1580c	0.00390625	0	0.00784314	0.0103315	0	0.00390625	1	1	1	1	0	0.707107	0.00581395	5.54615e-10	NA	Peptococcaceae bacterium UBA3330	TCS	*
msp_1581	0.0282258	0.00389105	0.0416667	0.0457737	0.0106779	0.0106684	0.5	1	0.444444	0.8678	0.1322	0.223607	0.0436047	3.97337e-09	0.625	unclassified Flavonifractor	TCS
msp_1584	0.0334728	0.008	0.0387931	0.0529387	0.0140069	0.0118344	0.368421	0.25	0.230769	0.597467	0.139375	0.13925	0.0755814	4.58174e-09	0.454545	Pseudoflavonifractor capillosus	TCS
msp_1587	0.0117647	0	0.015873	0.0229371	0.000592275	0.00679236	1	1	0.833333	1	0.0503434	0.57735	0.0116279	9.59686e-10	NA	unclassified Lachnospiraceae	TCS	*
msp_1588	0.00393701	0	0.00393701	0.0104128	0	0.00393701	0.5	0.333333	0.25	1	0	0.353553	0.0116279	2.69329e-09	0.5	unclassified Oscillibacter	TCS
msp_1589	0.11	0.105769	0.117347	0.148575	0.0714248	0.0234521	0.448276	0.48	0.419355	0.592882	0.30367	0.0879141	0.215116	8.90603e-07	0.441176	unclassified	TCS
msp_1590c	0.0414938	0.00387597	0.0625	0.0630767	0.0199109	0.0131215	0.647059	0	0.558824	0.967962	0.326155	0.195096	0.0639535	9.54081e-09	0.357143	Holdemania sp. Marseille-P2844	TCS
msp_1591	0.00389105	0.00389105	0.00389105	0.0102913	0	0.00389105	0	0	0	0	0	0	0.00581395	3.54817e-08	1	unclassified Clostridiales 1	-
msp_1592	0.0416667	0.0163265	0.0506329	0.0633395	0.0199938	0.0131762	0.5	0.384615	0.47619	0.774142	0.225858	0.166667	0.0697674	2.67414e-08	0.357143	unclassified Clostridiales 1	TCS
msp_1594	0.00389105	0.00389105	0.00389105	0.0102913	0	0.00389105	1	1	1	1	0	1	0.00581395	6.2059e-09	0.5	unclassified_RF39_Mollicutes	TCS
msp_1596	0.00440529	0.00440529	0.00440529	0.0116513	0	0.00440529	0.0322581	0.0645161	0.0322581	0.0853179	0	0.0322581	0.119186	5.74472e-08	0.909091	unclassified Libanicoccus	-
msp_1597	0	0	0	0	0	0	0	0	0	0	0	0	0.0116279	6.96216e-09	1	unclassified_RF39_Mollicutes	-
msp_1599	0.0237154	0.00775194	0.0281124	0.0396405	0.00779031	0.00968178	1	0	0.666667	1	0.264399	0.447214	0.0203488	1.28335e-09	0.285714	Streptococcus sp. I-P16	TCS
msp_1601	0.00389105	0.00389105	0.0077821	0.0102913	0	0.00389105	1	1	1	1	0	1	0.00290698	6.79061e-10	NA	unclassified Clostridium	TCS
msp_1605	0.00803213	0.00398406	0.0121951	0.0173742	0	0.00567957	0.222222	0.285714	0.25	0.480686	0	0.157135	0.0377907	1.88612e-08	0.6	unclassified Clostridiales	-
msp_1608c	0.12	0.0636364	0.154362	0.163072	0.0769276	0.0261861	0.26506	0.473684	0.256881	0.358013	0.172108	0.056511	0.319767	6.38663e-08	0.642857	[Clostridium] sp. 2789STDY5608831	-
msp_1609c	0.0570175	0.0483871	0.0504587	0.083029	0.0310061	0.0158138	0.333333	0.6	0.225	0.506716	0.159951	0.105409	0.127907	2.53395e-08	0.6	unclassified Clostridiales 5	TCS
msp_1610	0.0117188	0.00390625	0.015748	0.0228475	0.000589962	0.00676582	1	1	0.75	1	0	0.707107	0.0116279	2.0628e-09	0.333333	unclassified	TCS
msp_1611	0.00793651	0.00787402	0.016129	0.0171674	0	0.00561196	0.5	0.75	0.5	0.974828	0.0251717	0.288675	0.0203488	4.14048e-09	0.333333	unclassified Clostridiales	TCS
msp_1612	0.00393701	0.00392157	0.00790514	0.0104128	0	0.00393701	0.5	1	0.6	1	0	0.353553	0.0145349	3.4454e-09	0.5	unclassified Clostridiales 2	TCS
msp_1621	0.0429185	0.0204082	0.0580357	0.0652424	0.0205945	0.013572	0.48	0.307692	0.382353	0.707918	0.252082	0.138564	0.0988372	1.22954e-08	0.428571	unclassified Clostridiales 2	TCS
msp_1622	0.121212	0.116751	0.0855263	0.165794	0.0766303	0.0271039	0.204301	0.442623	0.132075	0.281395	0.127207	0.0468699	0.357558	5.93816e-08	0.682927	[Clostridium] sp. 2789STDY5608793	-
msp_1623	0	0	0	0	0	0	0.166667	0.166667	0.166667	0.440809	0	0.166667	0.0203488	4.37597e-08	1	unclassified	-
msp_1626	0.0078125	0.00389105	0.00787402	0.0168991	0	0.00552427	1	1	0.75	1	0	0.707107	0.00872093	1.39886e-09	NA	unclassified Oscillospiraceae	TCS
msp_1629	0.0161943	0.015748	0.0122449	0.029513	0.00287568	0.00809717	0.454545	1	0.307692	0.788909	0.120181	0.203279	0.0406977	5.68654e-09	0.5	unclassified Clostridiales 3	TCS
msp_1634	0.0077821	0	0.0077821	0.0168334	0	0.00550278	1	1	1	1	0	1	0.00581395	6.25303e-10	NA	Slackia piriformis	TCS	*
msp_1637	0.0119048	0.00390625	0.0119522	0.0232102	0.000599326	0.00687322	0.5	0.5	0.428571	0.974828	0.0251717	0.288675	0.0203488	3.5621e-09	0.25	unclassified Ruminococcaceae	TCS
msp_1638	0.00389105	0	0.00389105	0.0102913	0	0.00389105	1	1	1	1	0	1	0.00290698	2.78556e-10	NA	unclassified Oscillospiraceae	TCS	*
msp_1641	0.6	0.631579	0.7	0.85482	0.34518	0.154919	0.0515021	0.0863636	0.0504202	0.0759568	0.0270475	0.0148674	0.906977	2.27914e-07	0.928571	unclassified Lachnospiraceae	PCS
msp_1643c	0.142857	0.159236	0.142857	0.198242	0.087472	0.0336718	0.159091	0.29703	0.116438	0.216194	0.101987	0.0347165	0.502907	1.92089e-07	0.763636	[Ruminococcus] sp. JC304	-
msp_1644	0.0203252	0.02	0.0205761	0.0352764	0.00537397	0.00908971	0.583333	0.875	0.4	0.945989	0.220677	0.220479	0.0436047	1.15885e-08	0.428571	unclassified Ruminococcaceae	TCS
msp_1647	0	0.00389105	0	0	0	0	0.5	1	0.5	1	0	0.5	0.00581395	5.41637e-10	0	unclassified_Erysipelatoclostridium	TCS
msp_1649	0.0562771	0.0323887	0.044843	0.0819507	0.0306034	0.0156084	0.37037	0.818182	0.257143	0.563018	0.177723	0.117121	0.104651	1.44827e-08	0.466667	Clostridiales bacterium UBA1390	TCS
msp_1650	0.0158103	0.0158103	0.0158103	0.0288131	0.00280748	0.00790514	0.2	0.2	0.2	0.528971	0	0.2	0.0232558	2.04002e-08	0.75	unclassified	-
msp_1652	0.00796813	0.00790514	0.016129	0.0172358	0	0.00563432	0.428571	0.4	0.6	0.835567	0.0215757	0.247436	0.0232558	5.74196e-09	0.25	unclassified Intestinimonas	TCS
msp_1653	0.0119522	0.00389105	0.0119522	0.0233027	0.000601714	0.0069006	0.857143	1	0.857143	1	0.281564	0.349927	0.0203488	2.93812e-09	0	unclassified	TCS
msp_1654	0.00390625	0.00389105	0.00395257	0.0103315	0	0.00390625	1	1	0.8	1	0	0.707107	0.00581395	8.92932e-10	NA	unclassified Christensenellaceae-Catabacteriaceae	TCS
msp_1656	0.0078125	0	0.00392157	0.0168991	0	0.00552427	0.5	1	0	1	0	0.5	0.0116279	9.16652e-10	1	unclassified Lachnospiraceae	TCS	*
msp_1657	0.0365854	0.023622	0.0408163	0.0566446	0.0165262	0.0121951	0.75	1	0.692308	1	0.338787	0.25	0.0494186	8.29893e-09	0.25	unclassified Clostridiales 2	TCS
msp_1658	0	0	0	0	0	0	1	1	1	1	0	1	0.00290698	3.02684e-09	NA	unclassified	TCS
msp_1659c	0	0	0.00787402	0	0	0	0.666667	1	0.75	1	0	0.471405	0.00872093	1.39151e-09	0	unclassified Lachnospiraceae	TCS
msp_1660	0.00414938	0.00414938	0.00414938	0.0109745	0	0.00414938	0.0588235	0.117647	0.0588235	0.15558	0	0.0588235	0.0668605	2.22217e-07	1	unclassified	-
msp_1662	0.0121457	0.008	0.00408163	0.02368	0.000611458	0.00701235	0.181818	0.25	0.0769231	0.393289	0	0.128565	0.0436047	3.47721e-09	1	unclassified Lachnospiraceae	-
msp_1664	0	0.00389105	0	0	0	0	0	1	0	0	0	0	0.0116279	3.81101e-09	1	unclassified Ruminococcaceae	-
msp_1665	0.00398406	0.00390625	0.0120482	0.0105373	0	0.00398406	0.142857	0.5	0.222222	0.377836	0	0.142857	0.0261628	4.86096e-09	0.666667	unclassified Oscillospiraceae	-
msp_1667	0.019685	0.0156863	0.0239044	0.0341654	0.00520471	0.00880342	0.5	0.666667	0.428571	1	0	0.353553	0.0203488	4.44682e-09	0.5	unclassified Christensenellaceae-Catabacteriaceae	TCS
msp_1668	0.00387597	0.00387597	0.00775194	0.0102514	0	0.00387597	0	0	0	1	1	1	0.00290698	1.90302e-09	1	unclassified Ruminococcaceae	-
msp_1669	0	0	0	0	0	0	1	1	1	1	0	1	0.00290698	3.38765e-10	NA	unclassified Clostridiales 5	TCS	*
msp_1670	0	0.00393701	0	0	0	0	0.2	0.5	0.2	0.528971	0	0.2	0.0174419	5.12995e-09	0.5	unclassified_Anaeroplasmataceae	-
msp_1671c	0.0368852	0.015873	0.0416667	0.0571089	0.0166616	0.0122951	0.785714	0.833333	0.666667	1	0.396046	0.236902	0.0494186	9.25735e-09	0	Neglecta timonensis	TCS
msp_1672	0.00392157	0.00389105	0.00393701	0.010372	0	0.00392157	1	1	0.5	1	0.0503434	0.57735	0.00872093	1.21463e-09	NA	unclassified Ruminococcaceae	TCS
msp_1673	0.015748	0.0078125	0.0238095	0.0286996	0.00279643	0.00787402	0.5	0.5	0.666667	1	0	0.353553	0.0203488	1.92676e-09	0.5	unclassified Lachnoclostridium	TCS
msp_1674	0.0333333	0.0322581	0.0387931	0.0527181	0.0139485	0.0117851	0.388889	0.7	0.384615	0.63066	0.147118	0.146986	0.0755814	8.02561e-09	0.666667	unclassified Clostridiales 5	TCS
msp_1676	0	0	0	0	0	0	1	1	1	1	0	1	0.00290698	4.40998e-10	NA	unclassified Clostridiales 1	TCS
msp_1679	0.0117647	0.0078125	0.0118577	0.0229371	0.000592275	0.00679236	1	1	0.4	1	0.0503434	0.57735	0.0116279	9.64025e-10	0.333333	unclassified Niameybacter	TCS
msp_1680	0.008	0.008	0.00401606	0.0173047	0	0.00565685	0.25	0.25	0.111111	0.540772	0	0.176777	0.0319767	1.24395e-08	0.75	unclassified Clostridiales	-
msp_1683	0.00393701	0.00393701	0.00393701	0.0104128	0	0.00393701	0.25	0.25	0.25	0.661213	0	0.25	0.0145349	6.38281e-08	0.5	unclassified_Anaeroplasmataceae	-
msp_1684	0.00793651	0.00787402	0.0119522	0.0171674	0	0.00561196	0.833333	1	0.857143	1	0.220333	0.372678	0.0174419	3.9004e-09	0	Faecalicatena contorta	TCS
msp_1687	0	0.00389105	0.00787402	0	0	0	0	1	0.25	0	0	0	0.0116279	2.5316e-09	1	unclassified	-
msp_1688	0.00806452	0.00806452	0.00404858	0.0174443	0	0.00570247	0.2	0.3	0.181818	0.432617	0	0.141421	0.0377907	4.94132e-08	0.75	unclassified Lachnospiraceae	-
msp_1689	0.00389105	0	0.00389105	0.0102913	0	0.00389105	1	1	1	1	0	1	0.00290698	2.37551e-10	NA	unclassified Clostridiales Family XIII. Incertae Sedis	TCS	*
msp_1695	0	0	0	0	0	0	0	0	0	0	0	0	0.0232558	9.08185e-09	1	unclassified Clostridiales 2	-
msp_1696c	0.00390625	0.00390625	0.00390625	0.0103315	0	0.00390625	0.5	1	0.5	1	0	0.5	0.00872093	3.06845e-09	1	Desulfovibrio desulfuricans 2	TCS
msp_1699	0.00409836	0.00406504	0.00409836	0.0108396	0	0.00409836	0.142857	0.166667	0.0714286	0.309012	0	0.101015	0.0494186	3.55258e-08	0.8	unclassified Clostridiales 5	-
msp_1700	0	0	0	0	0	0	1	1	1	1	0	1	0.00290698	1.41489e-09	NA	unclassified_Erysipelatoclostridium	TCS
msp_1702	0.0364372	0.00790514	0.05	0.0564152	0.0164593	0.0121457	0.727273	0.8	0.5	1	0.304332	0.25713	0.0406977	5.01793e-09	0.2	Streptococcus australis	TCS
msp_1703	0.00396825	0.00790514	0.00396825	0.0104955	0	0.00396825	0	0	0	0	0	0	0.0261628	4.55824e-08	1	unclassified Lawsonibacter	-
msp_1705	0.0120968	0.00793651	0.0162602	0.0235846	0.000608993	0.00698408	0.6	0.666667	0.583333	1	0.197095	0.244949	0.0319767	8.80106e-09	0.2	unclassified Ruminococcaceae	TCS
msp_1708	0.00398406	0.0078125	0.0201613	0.0105373	0	0.00398406	0.142857	1	0.4	0.377836	0	0.142857	0.0261628	4.58538e-09	0.666667	unclassified Lachnospiraceae	-
msp_1709	0.0199203	0.0119048	0.02	0.0345737	0.00526692	0.00890864	0.285714	0.333333	0.25	0.618025	0	0.202031	0.0319767	1.6513e-08	0.6	unclassified Clostridiales 1	-
msp_1710	0.0197628	0	0.015873	0.0343004	0.00522528	0.00883821	1	1	0.666667	1	0.264399	0.447214	0.0174419	1.66086e-09	0.2	unclassified Clostridiales 1	TCS	*
msp_1712	0.00389105	0.00389105	0.00389105	0.0102913	0	0.00389105	1	1	1	1	0	1	0.00290698	2.31784e-10	NA	unclassified Clostridiales 3	TCS
msp_1713	0.00390625	0	0.00390625	0.0103315	0	0.00390625	0.5	1	0.5	1	0	0.5	0.00872093	9.3688e-10	0	unclassified Lachnospiraceae	TCS	*
msp_1714	0.0120482	0.008	0.0203252	0.0234898	0.000606547	0.00695603	0.333333	0.375	0.5	0.649886	0.0167811	0.19245	0.0348837	2.40558e-08	0.6	Cloacibacillus evryensis	TCS
msp_1715	0.016129	0.0077821	0.0161943	0.029394	0.00286408	0.00806452	0.4	1	0.454545	0.728971	0.0710293	0.2	0.0377907	5.25028e-09	0.5	unclassified Gemmiger	TCS
msp_1717	0.0078125	0.00389105	0.0078125	0.0168991	0	0.00552427	0.5	0	0.5	1	0	0.5	0.00872093	1.39333e-09	0.5	unclassified Clostridiales 2	TCS
msp_1718	0	0	0.00389105	0	0	0	1	1	1	1	0	1	0.00290698	1.41751e-10	NA	unclassified Blautia	TCS	*
msp_1720	0.0083682	0.0122951	0.00843882	0.0181011	0	0.00591721	0.263158	0.357143	0.190476	0.456737	0.0695787	0.117688	0.0697674	3.31727e-08	0.625	unclassified Blautia	-
msp_1721	0	0	0.00389105	0	0	0	1	1	1	1	0	1	0.00290698	1.96876e-10	NA	unclassified Ruminococcaceae	TCS	*
msp_1723	0.045082	0.00790514	0.0462185	0.06744	0.0227239	0.0135927	0.714286	0.8	0.5	1	0.342751	0.225877	0.0610465	7.73328e-09	0.25	unclassified Clostridiales	TCS
msp_1724	0.0401606	0.0117647	0.0495868	0.0610501	0.0192712	0.0126999	0.777778	1	0.625	1	0.294236	0.293972	0.0436047	2.3673e-09	0.545455	Phocea massiliensis	TCS
msp_1726	0.00389105	0.00389105	0.00389105	0.0102913	0	0.00389105	0	0	0	0	0	0	0.00581395	5.0619e-10	1	unclassified Clostridiales 2	-
msp_1728	0	0.0077821	0	0	0	0	0	1	0	0	0	0	0.0116279	2.18483e-09	1	unclassified Sutterellaceae	-
msp_1733	0.0117188	0.0117188	0.0117188	0.0228475	0.000589962	0.00676582	0	0.5	0	0	0	0	0.0145349	1.39032e-08	1	unclassified_RF39_Mollicutes	-
msp_1735	0.0118577	0.0118577	0.0118577	0.0231185	0.000596957	0.00684605	0.2	0.2	0.2	0.528971	0	0.2	0.0232558	2.84999e-08	0.75	unclassified Clostridiales 1	-
msp_1737	0.00784314	0.00390625	0.00784314	0.0169654	0	0.00554594	0	0	0	0	0	0	0.0174419	2.23192e-08	1	Bacteroides stercorirosoris	-
msp_1738	0	0	0	0	0	0	0	0	0	0	0	0	0.0116279	1.64016e-08	1	unclassified	-
msp_1742	0.00784314	0.00390625	0.00787402	0.0169654	0	0.00554594	1	1	0.75	1	0.0503434	0.57735	0.0116279	4.72388e-09	0.25	unclassified_RF39_Mollicutes	TCS
msp_1743	0.019685	0.00392157	0.019685	0.0341654	0.00520471	0.00880342	0.75	0.666667	0.75	1	0.0377575	0.433013	0.0203488	1.89804e-09	0.4	unclassified Christensenellaceae-Catabacteriaceae	TCS
msp_1745	0.00393701	0	0.00393701	0.0104128	0	0.00393701	0.25	0	0.25	0.661213	0	0.25	0.0145349	2.88315e-08	0.5	Candidatus Melainabacteria bacterium js4906-23-3_S14_33_15	-
msp_1747	0.0077821	0.0077821	0.0077821	0.0168334	0	0.00550278	1	1	1	1	0	1	0.00581395	9.35373e-10	0.5	Faecalicatena fissicatena	TCS
msp_1748	0.00395257	0	0.0119522	0.010454	0	0.00395257	0.8	1	0.857143	1	0.142059	0.4	0.0145349	1.18369e-09	NA	Streptococcus gordonii	TCS		yes
msp_1749	0	0	0	0	0	0	1	1	1	1	0	1	0.00290698	4.8784e-10	NA	unclassified Clostridiales 1	TCS
msp_1754	0.0078125	0.0078125	0.0078125	0.0168991	0	0.00552427	1	1	1	1	0	0.707107	0.00872093	9.81606e-09	0.333333	Raoultella ornithinolytica	TCS
msp_1757	0.00390625	0	0.00390625	0.0103315	0	0.00390625	1	1	0.5	1	0	0.707107	0.00581395	1.02211e-09	NA	unclassified Clostridiales 4	TCS	*
msp_1759	0.011811	0	0.00395257	0.0230274	0.000594607	0.0068191	0.75	1	0.4	1	0.0377575	0.433013	0.0145349	1.8645e-09	0.333333	unclassified Bacteroidales	TCS
msp_1763	0.0118577	0.0078125	0.0160643	0.0231185	0.000596957	0.00684605	0.4	1	0.111111	0.865235	0	0.282843	0.0203488	3.34921e-09	0.75	unclassified Clostridiales 5	TCS
msp_1766	0.00387597	0.00387597	0.0077821	0.0102514	0	0.00387597	0	0	1	1	1	1	0.00290698	1.11927e-09	1	Enterobacter ludwigii	-
msp_1767	0.00389105	0.00389105	0.00389105	0.0102913	0	0.00389105	1	1	1	1	0	1	0.00290698	5.00389e-10	NA	unclassified	TCS
msp_1773	0	0	0	0	0	0	1	1	1	1	0	1	0.00290698	7.52943e-11	NA	Lactobacillus oris	TCS	*
msp_1774	0.00389105	0	0.00389105	0.0102913	0	0.00389105	1	1	1	1	0	1	0.00290698	2.42148e-10	NA	unclassified Clostridiales 1	TCS	*
msp_1775	0.023622	0.0195312	0.0237154	0.0394845	0.00775964	0.00964366	0.75	1	0.4	1	0.0377575	0.433013	0.0203488	2.44378e-09	0.4	unclassified Clostridiales 3	TCS
msp_1776c	0.00790514	0.00393701	0.015873	0.0170995	0	0.00558978	0.2	0	0.333333	0.528971	0	0.2	0.0203488	4.14656e-08	0.666667	Anaerofilum sp. An201	-
msp_1777	0.00390625	0.00390625	0.00390625	0.0103315	0	0.00390625	0	0	0	0	0	0	0.00872093	9.32556e-10	1	unclassified Lachnospiraceae	-
msp_1805	0.00387597	0.00387597	0.0077821	0.0102514	0	0.00387597	0	0	1	1	1	1	0.00290698	2.01645e-10	1	Lactobacillus gasseri	-
msp_1814	0.00826446	0.0120968	0.0124481	0.0178768	0	0.00584386	0.1875	0.2	0.235294	0.365561	0.00943938	0.108253	0.0610465	6.71139e-09	0.714286	unclassified Parabacteroides	-
msp_1816	0.00775194	0.00387597	0.00775194	0.0167681	0	0.00548145	0	0	0	1	1	1	0.00581395	5.47772e-09	1	Citrobacter braakii	-
msp_1817	0.00796813	0	0.0120968	0.0172358	0	0.00563432	0.428571	0.25	0.5	0.835567	0.0215757	0.247436	0.0261628	1.52682e-08	0.4	unclassified Clostridiales 3	TCS
msp_1826	0	0	0	0	0	0	0	0	0	0	0	0	0.0116279	6.54138e-09	1	unclassified Barnesiellaceae	-
msp_1836	0.0077821	0.00387597	0.0077821	0.0168334	0	0.00550278	1	0	1	1	0	1	0.00581395	7.77653e-10	NA	unclassified Muribaculaceae	TCS
msp_1839	0	0	0	0	0	0	0	0	0	0	0	0	0.0116279	5.35857e-09	1	unclassified Muribaculaceae	-
msp_1841	0.00390625	0.00390625	0	0.0103315	0	0.00390625	0.5	0.5	0	1	0	0.5	0.00872093	2.18253e-09	0	unclassified Alistipes	TCS
msp_1847	0.00387597	0.00387597	0.00387597	0.0102514	0	0.00387597	0	0	0	1	1	1	0.00290698	9.42974e-10	1	unclassified Clostridiales 1	-
msp_1850	0	0	0	0	0	0	1	1	1	1	0	1	0.00290698	2.50444e-10	NA	unclassified Ruminococcaceae	TCS	*
msp_1854	0.0186047	0.0347826	0.0140187	0.0339056	0.00330369	0.00930233	0.116279	0.285714	0.113636	0.201814	0.0307441	0.0520016	0.162791	3.79866e-08	0.8125	unclassified Ruminococcaceae	-
msp_1855	0.00389105	0	0.00389105	0.0102913	0	0.00389105	1	1	1	1	0	1	0.00290698	2.78732e-10	NA	unclassified Clostridiales 2	TCS	*
msp_1858	0	0	0	0	0	0	1	1	1	1	0	1	0.00290698	1.58468e-10	NA	unclassified Clostridiales 2	TCS	*
msp_1862	0.0078125	0.00390625	0.0117647	0.0168991	0	0.00552427	0.5	0.5	0.666667	1	0	0.5	0.0116279	2.40871e-09	0.5	unclassified	TCS
msp_1864	0.0117647	0.0117647	0.0117647	0.0229371	0.000592275	0.00679236	1	1	1	1	0.0503434	0.57735	0.0116279	3.16526e-09	NA	unclassified Lachnospiraceae	TCS
msp_1866	0.00389105	0	0.00389105	0.0102913	0	0.00389105	1	1	1	1	0	1	0.00290698	1.37108e-10	NA	unclassified Clostridium	TCS	*
msp_1867	0.00390625	0.00390625	0.00390625	0.0103315	0	0.00390625	0.5	0.5	0.5	1	0	0.5	0.00872093	4.20627e-09	0	unclassified_Anaeroplasmataceae	TCS
msp_1868	0.0118577	0.00787402	0.0118577	0.0231185	0.000596957	0.00684605	0.2	0	0.2	0.528971	0	0.2	0.0232558	3.46317e-08	0.75	unclassified_RF39_Mollicutes	-
msp_1869	0	0	0	0	0	0	0	0	0	0	0	0	0.0116279	4.88394e-09	1	unclassified_Holdemanella	-
msp_1870	0	0	0	0	0	0	0.5	1	0.333333	1	0	0.5	0.00581395	6.52591e-10	0	unclassified Odoribacteraceae	TCS
msp_1871	0.0165289	0.00404858	0.0166667	0.0301228	0.00293509	0.00826446	0.375	0.363636	0.333333	0.626816	0.123184	0.153093	0.0581395	1.25386e-08	0.444444	unclassified Clostridiales 3	TCS
msp_1875	0.0117188	0.0077821	0.00784314	0.0228475	0.000589962	0.00676582	1	1	0.333333	1	0	0.707107	0.00872093	4.09296e-09	NA	unclassified Christensenellaceae-Catabacteriaceae	TCS
msp_1877	0.00389105	0	0.0077821	0.0102913	0	0.00389105	1	1	1	1	0	1	0.00290698	2.98e-10	NA	unclassified Clostridiales 5	TCS	*
msp_1879	0.00390625	0.00390625	0.00390625	0.0103315	0	0.00390625	0.5	0.5	0.5	1	0	0.5	0.00872093	3.44984e-08	0	unclassified Bacteroides	TCS
msp_1881	0.00829876	0.0163265	0.0123967	0.0179509	0	0.00586811	0.176471	0.384615	0.25	0.344057	0.00888413	0.101885	0.0639535	3.43487e-08	0.571429	unclassified	-
msp_1884	0.03125	0.0304348	0.027027	0.050678	0.011822	0.0118114	0.235294	0.285714	0.166667	0.372128	0.0984603	0.083189	0.130814	1.6664e-07	0.533333	unclassified	-
msp_1888	0	0	0	0	0	0	0	0	0	0	0	0	0.0232558	1.42261e-08	1	unclassified Candidatus Gastranaerophilales	-
msp_1889	0	0	0	0	0	0	0	0	0	0	0	0	0.0116279	7.16125e-08	1	unclassified	-
msp_1892	0.00389105	0	0.0078125	0.0102913	0	0.00389105	1	1	1	1	0	1	0.00290698	4.08163e-10	NA	unclassified	TCS	*
msp_1893	0.00390625	0.00389105	0.00392157	0.0103315	0	0.00390625	1	1	0	1	0	0.707107	0.00581395	7.70051e-10	NA	unclassified Clostridiales	TCS
msp_1895	0	0	0	0	0	0	0	0	0	0	0	0	0.0116279	3.27914e-09	1	unclassified Muribaculaceae	-
msp_1898	0.00389105	0.00389105	0.00389105	0.0102913	0	0.00389105	1	1	1	1	0	1	0.00290698	1.22494e-09	NA	unclassified	TCS
msp_1906	0.00389105	0.00387597	0.00389105	0.0102913	0	0.00389105	1	0	1	1	0	1	0.00581395	2.43076e-09	NA	unclassified Anaerostipes	TCS
msp_1910	0.00796813	0.00796813	0.008	0.0172358	0	0.00563432	0.428571	0.428571	0.25	0.835567	0.0215757	0.247436	0.0232558	4.0173e-08	0.5	unclassified	TCS
msp_1911	0.0200803	0.0239044	0.0200803	0.0348514	0.00530922	0.00898019	0.555556	0.714286	0.555556	0.964223	0.146888	0.248452	0.0348837	9.77836e-08	0.428571	unclassified	TCS
msp_1912	0.00392157	0.0078125	0.00392157	0.010372	0	0.00392157	0	0.5	0	0	0	0	0.0145349	1.54721e-08	1	unclassified Roseburia	-
msp_1917	0.0247934	0.0119522	0.021097	0.0414424	0.00814441	0.0101219	0.4375	0.857143	0.380952	0.709492	0.165508	0.165359	0.0610465	1.11034e-08	0.555556	unclassified Oscillospiraceae	TCS
msp_1921	0.00390625	0.00390625	0.00390625	0.0103315	0	0.00390625	0.5	0.5	0.5	1	0	0.5	0.00872093	9.29553e-10	0	unclassified_RF39_Mollicutes	TCS
msp_1922	0.00784314	0.00389105	0.00784314	0.0169654	0	0.00554594	0.333333	0	0.333333	0.881618	0	0.333333	0.0116279	1.15473e-08	0.5	unclassified	TCS
msp_1923	0	0.00390625	0	0	0	0	0	0.5	0	0	0	0	0.0116279	3.38642e-09	1	Firmicutes bacterium CIM:MAG 1237	-
msp_1926	0.00803213	0.012	0.00403226	0.0173742	0	0.00567957	0.333333	0.5	0.1	0.649886	0.0167811	0.19245	0.0319767	2.94945e-08	0.5	unclassified_ML615J-28_Tenericutes	TCS
msp_1927	0.016129	0.00796813	0.0163265	0.029394	0.00286408	0.00806452	0.4	0.142857	0.461538	0.728971	0.0710293	0.2	0.0377907	1.09764e-08	0.428571	unclassified	TCS
msp_1934	0.00389105	0.00389105	0.00389105	0.0102913	0	0.00389105	1	1	1	1	0	1	0.00290698	2.72129e-08	NA	unclassified	TCS
msp_1935	0	0	0	0	0	0	1	1	1	1	0	1	0.00290698	8.80656e-10	NA	unclassified	TCS
msp_1936	0	0	0	0	0	0	0	0	0	0	0	0	0.0116279	1.67728e-08	1	unclassified	-
msp_1940	0.0077821	0.0077821	0.0077821	0.0168334	0	0.00550278	1	1	1	1	0	1	0.00581395	2.83029e-09	NA	unclassified	TCS
msp_1948	0.0077821	0	0.0077821	0.0168334	0	0.00550278	1	1	1	1	0	1	0.00581395	3.4824e-10	NA	Faecalicatena orotica	TCS	*
msp_1949	0.00784314	0.00390625	0.00784314	0.0169654	0	0.00554594	0.666667	1	0.666667	1	0	0.471405	0.0116279	6.62636e-09	0	unclassified Lachnoclostridium	TCS
msp_1956	0.00398406	0.00398406	0.00398406	0.0105373	0	0.00398406	0.142857	0.142857	0	0.377836	0	0.142857	0.0261628	4.59138e-08	1	unclassified	-
msp_1964	0.00803213	0.00790514	0.0121457	0.0173742	0	0.00567957	0.222222	0.2	0.181818	0.480686	0	0.157135	0.0377907	4.65001e-08	0.6	Lawsonibacter asaccharolyticus	-
msp_1967	0.0078125	0.00389105	0.0078125	0.0168991	0	0.00552427	1	1	1	1	0	0.707107	0.00581395	9.06597e-09	NA	unclassified Clostridiales 2	TCS
msp_1968	0	0	0	0	0	0	1	1	1	1	0	1	0.00290698	7.29526e-10	NA	unclassified Clostridiales 2	TCS
msp_1971	0.0158103	0.0118577	0.0119048	0.0288131	0.00280748	0.00790514	0.6	0.6	0.333333	1	0.030206	0.34641	0.0203488	2.31369e-08	0.333333	unclassified	TCS
msp_1976	0.0204082	0.00393701	0.0290456	0.0354204	0.0053959	0.00912681	0.461538	0.25	0.294118	0.771466	0.151611	0.188422	0.0465116	5.15998e-09	0.375	unclassified Lachnospiraceae	TCS
msp_1977	0	0	0	0	0	0	0	0.5	0	0	0	0	0.0116279	2.19672e-09	1	unclassified Clostridiales	-
msp_1987	0.00784314	0.00390625	0.00393701	0.0169654	0	0.00554594	0.666667	0.5	0.25	1	0	0.471405	0.0116279	2.11104e-09	0.5	unclassified Muribaculaceae	TCS
msp_1988	0	0	0	0	0	0	0	0	0	0	0	0	0.0116279	1.79476e-07	1	unclassified Muribaculaceae	-
msp_1993	0.00389105	0.00389105	0.00389105	0.0102913	0	0.00389105	1	1	1	1	0	1	0.00290698	2.14589e-09	NA	unclassified Clostridiales 5	TCS
msp_1994	0	0	0	0	0	0	0	0.333333	0	0	0	0	0.0116279	3.88674e-09	1	unclassified Prevotella	-
msp_1995	0.00389105	0.00389105	0.00389105	0.0102913	0	0.00389105	1	1	1	1	0	1	0.00290698	1.44949e-09	NA	unclassified_RF39_Mollicutes	TCS
msp_1997	0.0077821	0.0077821	0.0077821	0.0168334	0	0.00550278	1	1	1	1	0	1	0.00581395	2.97838e-08	0.5	unclassified Ruminococcaceae	TCS
msp_2003	0.016	0.0158103	0.0160643	0.0291588	0.00284117	0.008	0.375	1	0.444444	0.731121	0.0188788	0.216506	0.0290698	6.28706e-09	0.6	unclassified Candidatus Gastranaerophilales	TCS
msp_2007	0.00389105	0	0.00389105	0.0102913	0	0.00389105	1	1	1	1	0	1	0.00290698	4.67922e-10	NA	unclassified Ruminococcaceae	TCS	*
msp_2010	0	0	0	0	0	0	0	0	0	0	0	0	0.0116279	5.34079e-08	1	unclassified_Anaeroplasmataceae	-
msp_2023	0.00393701	0.00393701	0.00393701	0.0104128	0	0.00393701	0.5	0.5	0.5	1	0	0.353553	0.0116279	1.50172e-08	0.5	unclassified_RF39_Mollicutes	TCS
msp_2025	0	0	0	0	0	0	0.5	0.5	0.5	1	0	0.5	0.00581395	4.25678e-09	0	unclassified Clostridiales 2	TCS
msp_2039	0	0	0	0	0	0	0.5	0.5	0.5	1	0	0.5	0.00581395	1.0597e-08	0	unclassified Clostridiales 2	TCS
msp_2046	0.00393701	0.00393701	0.00393701	0.0104128	0	0.00393701	0.5	0.5	0.5	1	0	0.353553	0.0116279	2.31062e-08	0.5	unclassified Clostridiales 1	TCS
msp_2048	0.00787402	0.0117647	0.00787402	0.0170322	0	0.00556777	0.5	1	0.5	1	0	0.353553	0.0145349	1.58287e-08	0.5	unclassified_RF39_Mollicutes	TCS
msp_2050	0.00390625	0.00390625	0.00784314	0.0103315	0	0.00390625	1	1	1	1	0	0.707107	0.00581395	1.73307e-09	NA	unclassified Clostridiales Family XIII. Incertae Sedis	TCS
msp_2070	0	0	0	0	0	0	0	0	0	0	0	0	0.0232558	8.85914e-09	1	unclassified Oscillospiraceae	-
msp_2078	0	0	0	0	0	0	0	0	0	0	0	0	0.0116279	4.90824e-07	1	unclassified	-
msp_2088	0.00387597	0.00387597	0.00387597	0.0102514	0	0.00387597	0	0	0	1	1	1	0.00290698	2.0803e-09	1	unclassified Lachnospiraceae	-
msp_2107	0.00389105	0.00389105	0.00389105	0.0102913	0	0.00389105	1	1	1	1	0	1	0.00290698	9.29335e-09	NA	unclassified_RF39_Mollicutes	TCS
msp_2133	0.00393701	0.00393701	0.00393701	0.0104128	0	0.00393701	0.25	0.25	0.25	0.661213	0	0.25	0.0145349	6.46787e-08	0.5	unclassified	-
msp_2152	0.00393701	0.00393701	0.00393701	0.0104128	0	0.00393701	0.25	0.5	0.25	0.661213	0	0.25	0.0145349	1.77483e-08	0.5	unclassified_RF39_Mollicutes	-
msp_2165	0.00393701	0.0117188	0.00395257	0.0104128	0	0.00393701	0.25	1	0.4	0.661213	0	0.25	0.0145349	1.95067e-09	0.5	unclassified Lachnospiraceae	-
msp_2168	0.0077821	0.0077821	0.0077821	0.0168334	0	0.00550278	1	1	1	1	0	1	0.00581395	2.25661e-09	0.5	unclassified Roseburia	TCS
msp_2169	0.00390625	0.00390625	0.00390625	0.0103315	0	0.00390625	1	1	1	1	0	0.707107	0.00581395	5.72305e-09	NA	unclassified_RF39_Mollicutes	TCS
msp_2176	0.00390625	0.00390625	0	0.0103315	0	0.00390625	1	1	0.333333	1	0	0.707107	0.00581395	1.32094e-09	NA	unclassified Clostridiales 3	TCS
msp_2191	0	0	0	0	0	0	0	0	0	0	0	0	0.0116279	1.95338e-08	1	unclassified	-
msp_2211	0.00390625	0	0.00390625	0.0103315	0	0.00390625	1	1	1	1	0	0.707107	0.00581395	3.34343e-09	NA	unclassified Ruminococcus	TCS

## Sheet: S Table 3
# statistics of associations between inflow/outflow scores and microbial functions
Function	Class	Estimate (t)	P-value	Adjusted p-value	Association
K00867	KEGG orthology	0.120357	1.30784e-15	7.00684e-14	outflow
lmo1003	Virluence(PATRIC)	0.176201	8.57665e-14	2.59299e-12	outflow
Ribonuc_red_sm	protein domain(PFAM)	0.222719	9.02616e-14	2.69852e-12	outflow
K00526	KEGG orthology	0.222135	1.19241e-13	3.43917e-12	outflow
K02248	KEGG orthology	0.0823031	1.27755e-13	3.63176e-12	outflow
DUF3290	protein domain(PFAM)	0.0920973	1.37548e-13	3.87795e-12	outflow
lmo0810	Virluence(PATRIC)	0.0950063	1.49961e-13	4.19647e-12	outflow
RNR_N	protein domain(PFAM)	0.117267	8.2661e-13	1.90029e-11	outflow
K07180	KEGG orthology	0.0810612	9.28447e-13	2.10863e-11	outflow
lmo1523	Virluence(PATRIC)	0.255877	1.19853e-12	2.65158e-11	outflow
K06193	KEGG orthology	0.101814	1.51739e-12	3.29118e-11	outflow
PhnA	protein domain(PFAM)	0.101814	1.51739e-12	3.29118e-11	outflow
EcsB	protein domain(PFAM)	0.0874987	2.17902e-12	4.55801e-11	outflow
DUF1129	protein domain(PFAM)	0.0994575	2.64095e-12	5.38061e-11	outflow
PrkA	protein domain(PFAM)	0.0755517	1.11961e-11	2.01091e-10	outflow
YSIRK_signal	protein domain(PFAM)	0.0813334	1.41972e-11	2.48815e-10	outflow
lmo1267	Virluence(PATRIC)	0.0938057	2.40385e-11	4.0325e-10	outflow
Glu_cys_ligase	protein domain(PFAM)	0.118338	5.11973e-11	8.11401e-10	outflow
lmo0787	Virluence(PATRIC)	0.0871362	5.44988e-11	8.61218e-10	outflow
CsbD	protein domain(PFAM)	0.0815484	6.26143e-11	9.80402e-10	outflow
K02246	KEGG orthology	0.0772907	6.29119e-11	9.84241e-10	outflow
K05846	KEGG orthology	0.201597	7.03696e-11	1.09273e-09	outflow
K03081	KEGG orthology	0.0583779	9.57796e-11	1.45488e-09	outflow
lmo1439	Virluence(PATRIC)	0.0997665	1.06984e-10	1.60818e-09	outflow
K02779	KEGG orthology	0.0682115	1.49927e-10	2.19236e-09	outflow
lmo0154	Virluence(PATRIC)	0.0595699	1.58386e-10	2.29819e-09	outflow
lmo1580	Virluence(PATRIC)	0.0726445	1.68298e-10	2.42348e-09	outflow
Zn_ribbon_SprT	protein domain(PFAM)	0.0768144	1.8311e-10	2.62453e-09	outflow
K00687	KEGG orthology	0.0690453	2.3586e-10	3.29766e-09	outflow
DUF1149	protein domain(PFAM)	0.0585487	3.26087e-10	4.45644e-09	outflow
K05847	KEGG orthology	0.19154	3.3399e-10	4.55782e-09	outflow
Bac_luciferase	protein domain(PFAM)	0.0830244	4.25968e-10	5.73396e-09	outflow
K03693	KEGG orthology	0.061636	4.3003e-10	5.78036e-09	outflow
K00938	KEGG orthology	0.0841177	4.52268e-10	6.06626e-09	outflow
K04750	KEGG orthology	0.0952646	4.67644e-10	6.2502e-09	outflow
K00121	KEGG orthology	0.076398	4.77703e-10	6.38012e-09	outflow
K00383	KEGG orthology	0.128717	5.04713e-10	6.71701e-09	outflow
DnaI_N	protein domain(PFAM)	0.082617	5.19373e-10	6.89746e-09	outflow
Rv1981c	Virluence(PATRIC)	0.0840348	8.25137e-10	1.06133e-08	outflow
K20881	KEGG orthology	0.045006	1.08575e-09	1.36939e-08	outflow
K01597	KEGG orthology	0.0810734	1.09103e-09	1.37513e-08	outflow
K16869	KEGG orthology	0.0448364	1.25548e-09	1.56665e-08	outflow
K06191	KEGG orthology	0.0873562	1.41105e-09	1.74916e-08	outflow
K08987	KEGG orthology	0.077685	1.73481e-09	2.12667e-08	outflow
DUF1304	protein domain(PFAM)	0.077685	1.73481e-09	2.12667e-08	outflow
DUF910	protein domain(PFAM)	0.0667612	2.1069e-09	2.5545e-08	outflow
K12556	KEGG orthology	0.0540604	2.12042e-09	2.56923e-08	outflow
K01226	KEGG orthology	0.142293	2.23625e-09	2.69568e-08	outflow
Facultative	phenotype(JGI)	0.0502357	2.33068e-09	2.80592e-08	outflow
Rhodanese_C	protein domain(PFAM)	0.0636159	2.39902e-09	2.88081e-08	outflow
K11737	KEGG orthology	0.0665064	2.42863e-09	2.91198e-08	outflow
K03840	KEGG orthology	0.0481911	2.49933e-09	2.98602e-08	outflow
DUF1447	protein domain(PFAM)	0.06452	3.31249e-09	3.86183e-08	outflow
PhnA_Zn_Ribbon	protein domain(PFAM)	0.0920454	3.93821e-09	4.5057e-08	outflow
DUF3484	protein domain(PFAM)	0.0511622	4.5586e-09	5.14861e-08	outflow
K21567	KEGG orthology	0.0802321	4.66563e-09	5.25687e-08	outflow
DUF903	protein domain(PFAM)	0.0409886	4.99727e-09	5.60702e-08	outflow
K02819	KEGG orthology	0.126993	6.16893e-09	6.81992e-08	outflow
K07146	KEGG orthology	0.0710591	7.21924e-09	7.87001e-08	outflow
Flavodoxin_NdrI	protein domain(PFAM)	0.103994	8.35094e-09	9.00972e-08	outflow
ZinT	protein domain(PFAM)	0.0955768	8.39451e-09	9.04662e-08	outflow
K19972	KEGG orthology	0.0484462	8.53363e-09	9.18048e-08	outflow
K03761	KEGG orthology	0.0568451	8.84634e-09	9.48975e-08	outflow
DUF4479	protein domain(PFAM)	0.0806673	9.94177e-09	1.05984e-07	outflow
K03095	KEGG orthology	0.066341	1.13356e-08	1.19287e-07	outflow
BTP	protein domain(PFAM)	0.0548237	1.16209e-08	1.21948e-07	outflow
K11622	KEGG orthology	0.047891	1.26438e-08	1.31873e-07	outflow
K08349	KEGG orthology	0.0420386	1.27414e-08	1.32817e-07	outflow
K00851	KEGG orthology	0.108785	1.28629e-08	1.33861e-07	outflow
lmo0153	Virluence(PATRIC)	0.0440571	1.29139e-08	1.34318e-07	outflow
DUF1694	protein domain(PFAM)	0.0645386	1.45907e-08	1.50427e-07	outflow
Cu-oxidase_3	protein domain(PFAM)	0.0827481	1.51233e-08	1.55662e-07	outflow
K08992	KEGG orthology	0.0456128	1.71231e-08	1.74715e-07	outflow
SL1344_3776	Virluence(PATRIC)	0.0394965	1.78199e-08	1.81234e-07	outflow
PepX_N	protein domain(PFAM)	0.069185	1.7876e-08	1.81707e-07	outflow
lmo0155	Virluence(PATRIC)	0.0490257	1.96683e-08	1.98744e-07	outflow
DUF1831	protein domain(PFAM)	0.0612517	1.99766e-08	2.01751e-07	outflow
K11736	KEGG orthology	0.0523232	2.02942e-08	2.04519e-07	outflow
DUF2129	protein domain(PFAM)	0.0637514	2.1883e-08	2.19004e-07	outflow
SL1344_0911	Virluence(PATRIC)	0.0412756	2.33613e-08	2.32439e-07	outflow
K03645	KEGG orthology	0.0412756	2.33613e-08	2.32439e-07	outflow
K15396	KEGG orthology	0.0412756	2.33613e-08	2.32439e-07	outflow
BolA	protein domain(PFAM)	0.048765	2.34105e-08	2.32806e-07	outflow
K16169	KEGG orthology	0.0695456	2.6433e-08	2.61615e-07	outflow
K14733	KEGG orthology	0.0467705	2.7575e-08	2.71633e-07	outflow
K11183	KEGG orthology	0.0548716	2.8637e-08	2.81064e-07	outflow
K02761	KEGG orthology	0.162162	2.96637e-08	2.90534e-07	outflow
K00105	KEGG orthology	0.0388691	2.9992e-08	2.93291e-07	outflow
K00242	KEGG orthology	0.0365983	3.16291e-08	3.07065e-07	outflow
K02345	KEGG orthology	0.0365983	3.16291e-08	3.07065e-07	outflow
K19688	KEGG orthology	0.0365983	3.16291e-08	3.07065e-07	outflow
DNA_pol3_theta	protein domain(PFAM)	0.0365983	3.16291e-08	3.07065e-07	outflow
DUF2498	protein domain(PFAM)	0.0365983	3.16291e-08	3.07065e-07	outflow
YliH	protein domain(PFAM)	0.0365983	3.16291e-08	3.07065e-07	outflow
c4606	Virluence(PATRIC)	0.0426816	3.6359e-08	3.48487e-07	outflow
UTI89_C4427	Virluence(PATRIC)	0.0426816	3.6359e-08	3.48487e-07	outflow
K09475	KEGG orthology	0.0426816	3.6359e-08	3.48487e-07	outflow
K16301	KEGG orthology	0.0600876	3.70481e-08	3.5473e-07	outflow
K03647	KEGG orthology	0.0984845	3.89409e-08	3.71152e-07	outflow
K07773	KEGG orthology	0.0444607	3.91084e-08	3.7256e-07	outflow
K18891	KEGG orthology	0.0527038	4.2012e-08	3.98003e-07	outflow
K18892	KEGG orthology	0.0527038	4.2012e-08	3.98003e-07	outflow
K00007	KEGG orthology	0.0362422	4.30731e-08	4.07234e-07	outflow
K01641	KEGG orthology	0.0760911	4.34128e-08	4.1024e-07	outflow
K00362	KEGG orthology	0.148602	4.47143e-08	4.21691e-07	outflow
K09901	KEGG orthology	0.0383774	4.48457e-08	4.22507e-07	outflow
DUF440	protein domain(PFAM)	0.0383774	4.48457e-08	4.22507e-07	outflow
K07261	KEGG orthology	0.0476778	4.79218e-08	4.50135e-07	outflow
Peptidase_M74	protein domain(PFAM)	0.0476778	4.79218e-08	4.50135e-07	outflow
K08317	KEGG orthology	0.0509014	4.88624e-08	4.58055e-07	outflow
SL1344_4108	Virluence(PATRIC)	0.0476459	4.89305e-08	4.58236e-07	outflow
K09891	KEGG orthology	0.0476459	4.89305e-08	4.58236e-07	outflow
b2095	Virluence(PATRIC)	0.0458668	5.10345e-08	4.75003e-07	outflow
STM14_2300	Virluence(PATRIC)	0.0458668	5.10345e-08	4.75003e-07	outflow
K01782	KEGG orthology	0.0458668	5.10345e-08	4.75003e-07	outflow
K03477	KEGG orthology	0.0458668	5.10345e-08	4.75003e-07	outflow
K05522	KEGG orthology	0.0458668	5.10345e-08	4.75003e-07	outflow
K16322	KEGG orthology	0.0458668	5.10345e-08	4.75003e-07	outflow
YfaZ	protein domain(PFAM)	0.0458668	5.10345e-08	4.75003e-07	outflow
DUF2554	protein domain(PFAM)	0.0337	5.24153e-08	4.87232e-07	outflow
DUF1971	protein domain(PFAM)	0.0593455	5.45903e-08	5.057e-07	outflow
K00869	KEGG orthology	0.076535	5.48217e-08	5.07344e-07	outflow
Z4341	Virluence(PATRIC)	0.0474593	5.52368e-08	5.10934e-07	outflow
HMG_CoA_synt_C	protein domain(PFAM)	0.0631298	5.63299e-08	5.19257e-07	outflow
K05845	KEGG orthology	0.0802351	5.94831e-08	5.46983e-07	outflow
K06415	KEGG orthology	0.0617069	6.128e-08	5.61584e-07	outflow
K09786	KEGG orthology	0.0617069	6.128e-08	5.61584e-07	outflow
DUF444	protein domain(PFAM)	0.0617069	6.128e-08	5.61584e-07	outflow
SpoVR	protein domain(PFAM)	0.0617069	6.128e-08	5.61584e-07	outflow
K04086	KEGG orthology	0.0665413	6.16658e-08	5.64844e-07	outflow
DUF536	protein domain(PFAM)	0.0472849	6.18439e-08	5.662e-07	outflow
K09161	KEGG orthology	0.047262	6.27644e-08	5.7379e-07	outflow
K03475	KEGG orthology	0.136117	6.79089e-08	6.18415e-07	outflow
K02075	KEGG orthology	0.0716194	7.58014e-08	6.86962e-07	outflow
K00364	KEGG orthology	0.100293	8.77342e-08	7.88643e-07	outflow
DUF1033	protein domain(PFAM)	0.0432985	8.81004e-08	7.91556e-07	outflow
K02822	KEGG orthology	0.112037	1.07904e-07	9.54436e-07	outflow
K20073	KEGG orthology	0.0464144	1.08001e-07	9.54843e-07	outflow
K11732	KEGG orthology	0.0429686	1.10515e-07	9.75695e-07	outflow
K13874	KEGG orthology	0.0304457	1.10803e-07	9.76891e-07	outflow
K00054	KEGG orthology	0.0773402	1.24737e-07	1.09458e-06	outflow
YozE_SAM_like	protein domain(PFAM)	0.0638104	1.26552e-07	1.10947e-06	outflow
cazy.CBM41	CAZyme	0.0808513	1.31436e-07	1.14641e-06	outflow
K15974	KEGG orthology	0.0712511	1.35823e-07	1.1803e-06	outflow
K05549	KEGG orthology	0.0275475	1.44992e-07	1.25121e-06	outflow
K14333	KEGG orthology	0.0275475	1.44992e-07	1.25121e-06	outflow
YaiA	protein domain(PFAM)	0.0275475	1.44992e-07	1.25121e-06	outflow
PuR_N	protein domain(PFAM)	0.126797	1.8332e-07	1.55006e-06	outflow
DUF915	protein domain(PFAM)	0.0734131	1.87797e-07	1.58506e-06	outflow
Gly_rich_SFCGS	protein domain(PFAM)	0.0451883	2.32823e-07	1.93899e-06	outflow
K17463	KEGG orthology	0.0551519	2.39208e-07	1.98688e-06	outflow
KDGP_aldolase	protein domain(PFAM)	0.0551519	2.39208e-07	1.98688e-06	outflow
K19745	KEGG orthology	0.0466272	2.51672e-07	2.08305e-06	outflow
K02438	KEGG orthology	0.0480661	2.62487e-07	2.16494e-06	outflow
lmo1847	Virluence(PATRIC)	0.0480098	2.7114e-07	2.23337e-06	outflow
K05527	KEGG orthology	0.0432555	2.8288e-07	2.32599e-06	outflow
K12149	KEGG orthology	0.033987	2.84269e-07	2.33131e-06	outflow
K19000	KEGG orthology	0.033987	2.84269e-07	2.33131e-06	outflow
DUF1249	protein domain(PFAM)	0.033987	2.84269e-07	2.33131e-06	outflow
ROF	protein domain(PFAM)	0.033987	2.84269e-07	2.33131e-06	outflow
K07186	KEGG orthology	0.0414933	2.98277e-07	2.4398e-06	outflow
K20374	KEGG orthology	0.0378977	2.99894e-07	2.45055e-06	outflow
b0957	Virluence(PATRIC)	0.0414764	3.01642e-07	2.46303e-06	outflow
DUF1722	protein domain(PFAM)	0.0583297	3.12401e-07	2.54536e-06	outflow
K05952	KEGG orthology	0.0293266	3.20319e-07	2.60198e-06	outflow
NqrM	protein domain(PFAM)	0.0293266	3.20319e-07	2.60198e-06	outflow
YfbU	protein domain(PFAM)	0.0461911	3.25977e-07	2.64452e-06	outflow
DUF2525	protein domain(PFAM)	0.0336309	3.78818e-07	3.04041e-06	outflow
YjcB	protein domain(PFAM)	0.0336309	3.78818e-07	3.04041e-06	outflow
K02076	KEGG orthology	0.0356276	3.87699e-07	3.10771e-06	outflow
NicO	protein domain(PFAM)	0.0487243	4.09952e-07	3.28049e-06	outflow
DUF3053	protein domain(PFAM)	0.0441952	4.27409e-07	3.41102e-06	outflow
K09685	KEGG orthology	0.107819	4.28406e-07	3.41653e-06	outflow
3-dmu-9_3-mt	protein domain(PFAM)	0.0620126	4.60746e-07	3.65276e-06	outflow
c4361	Virluence(PATRIC)	0.0485067	4.62008e-07	3.65967e-06	outflow
FUSC-like	protein domain(PFAM)	0.0485067	4.62008e-07	3.65967e-06	outflow
Sod_Cu	protein domain(PFAM)	0.122905	4.79731e-07	3.79048e-06	outflow
Mga	protein domain(PFAM)	0.150147	4.83743e-07	3.81897e-06	outflow
K02796	KEGG orthology	0.142881	4.94392e-07	3.89323e-06	outflow
EbsA	protein domain(PFAM)	0.0549372	4.95367e-07	3.89843e-06	outflow
SF2457T_4958	Virluence(PATRIC)	0.0371721	5.04665e-07	3.94425e-06	outflow
STM1751	Virluence(PATRIC)	0.0371721	5.04665e-07	3.94425e-06	outflow
K02301	KEGG orthology	0.0371721	5.04665e-07	3.94425e-06	outflow
K04775	KEGG orthology	0.0371721	5.04665e-07	3.94425e-06	outflow
K05594	KEGG orthology	0.0371721	5.04665e-07	3.94425e-06	outflow
K09916	KEGG orthology	0.0371721	5.04665e-07	3.94425e-06	outflow
K12151	KEGG orthology	0.0371721	5.04665e-07	3.94425e-06	outflow
K12961	KEGG orthology	0.0371721	5.04665e-07	3.94425e-06	outflow
K15833	KEGG orthology	0.0371721	5.04665e-07	3.94425e-06	outflow
K19163	KEGG orthology	0.0371721	5.04665e-07	3.94425e-06	outflow
CcdB	protein domain(PFAM)	0.0371721	5.04665e-07	3.94425e-06	outflow
DUF1315	protein domain(PFAM)	0.0371721	5.04665e-07	3.94425e-06	outflow
HycA_repressor	protein domain(PFAM)	0.0371721	5.04665e-07	3.94425e-06	outflow
K12368	KEGG orthology	0.0469141	5.0596e-07	3.95124e-06	outflow
STM474_3621	Virluence(PATRIC)	0.0389512	5.12008e-07	3.98688e-06	outflow
K02344	KEGG orthology	0.0389512	5.12008e-07	3.98688e-06	outflow
K09802	KEGG orthology	0.0389512	5.12008e-07	3.98688e-06	outflow
DNA_III_psi	protein domain(PFAM)	0.0389512	5.12008e-07	3.98688e-06	outflow
DUF496	protein domain(PFAM)	0.0389512	5.12008e-07	3.98688e-06	outflow
Form-deh_trans	protein domain(PFAM)	0.0389512	5.12008e-07	3.98688e-06	outflow
K03970	KEGG orthology	0.0310888	5.2427e-07	4.07056e-06	outflow
COX1	protein domain(PFAM)	0.0535812	5.23487e-07	4.07056e-06	outflow
DSRB	protein domain(PFAM)	0.0310888	5.2427e-07	4.07056e-06	outflow
DUF2594	protein domain(PFAM)	0.0310888	5.2427e-07	4.07056e-06	outflow
PspB	protein domain(PFAM)	0.0310888	5.2427e-07	4.07056e-06	outflow
Z4660	Virluence(PATRIC)	0.0453215	5.42187e-07	4.19581e-06	outflow
K02064	KEGG orthology	0.0453215	5.42187e-07	4.19581e-06	outflow
DUF416	protein domain(PFAM)	0.0453215	5.42187e-07	4.19581e-06	outflow
K07147	KEGG orthology	0.0467276	5.61862e-07	4.33914e-06	outflow
STM0226	Virluence(PATRIC)	0.0421364	5.71919e-07	4.39767e-06	outflow
K09895	KEGG orthology	0.0421364	5.71919e-07	4.39767e-06	outflow
DNA_pol3_delt_C	protein domain(PFAM)	0.0421364	5.71919e-07	4.39767e-06	outflow
DUF3663	protein domain(PFAM)	0.0421364	5.71919e-07	4.39767e-06	outflow
SMP_2	protein domain(PFAM)	0.0421364	5.71919e-07	4.39767e-06	outflow
Rv1092c	Virluence(PATRIC)	0.045135	6.0397e-07	4.62822e-06	outflow
SF0050	Virluence(PATRIC)	0.0403573	6.26184e-07	4.76736e-06	outflow
SF2299	Virluence(PATRIC)	0.0403573	6.26184e-07	4.76736e-06	outflow
SL1344_1277	Virluence(PATRIC)	0.0403573	6.26184e-07	4.76736e-06	outflow
STM14_1016	Virluence(PATRIC)	0.0403573	6.26184e-07	4.76736e-06	outflow
STM14_5127	Virluence(PATRIC)	0.0403573	6.26184e-07	4.76736e-06	outflow
K03472	KEGG orthology	0.0403573	6.26184e-07	4.76736e-06	outflow
K05790	KEGG orthology	0.0403573	6.26184e-07	4.76736e-06	outflow
K07269	KEGG orthology	0.0403573	6.26184e-07	4.76736e-06	outflow
K08348	KEGG orthology	0.0403573	6.26184e-07	4.76736e-06	outflow
K13629	KEGG orthology	0.0403573	6.26184e-07	4.76736e-06	outflow
DUF1190	protein domain(PFAM)	0.0403573	6.26184e-07	4.76736e-06	outflow
DUF1198	protein domain(PFAM)	0.0403573	6.26184e-07	4.76736e-06	outflow
MASE4	protein domain(PFAM)	0.0403573	6.26184e-07	4.76736e-06	outflow
STM14_0138	Virluence(PATRIC)	0.0435424	6.3266e-07	4.78952e-06	outflow
STM14_0682	Virluence(PATRIC)	0.0435424	6.3266e-07	4.78952e-06	outflow
K01825	KEGG orthology	0.0435424	6.3266e-07	4.78952e-06	outflow
K07740	KEGG orthology	0.0435424	6.3266e-07	4.78952e-06	outflow
K09996	KEGG orthology	0.0435424	6.3266e-07	4.78952e-06	outflow
K12525	KEGG orthology	0.0435424	6.3266e-07	4.78952e-06	outflow
AMNp_N	protein domain(PFAM)	0.0435424	6.3266e-07	4.78952e-06	outflow
CSS-motif	protein domain(PFAM)	0.0435424	6.3266e-07	4.78952e-06	outflow
DUF1471	protein domain(PFAM)	0.0435424	6.3266e-07	4.78952e-06	outflow
IgaA	protein domain(PFAM)	0.0435424	6.3266e-07	4.78952e-06	outflow
Rsd_AlgQ	protein domain(PFAM)	0.0435424	6.3266e-07	4.78952e-06	outflow
YlaC	protein domain(PFAM)	0.0435424	6.3266e-07	4.78952e-06	outflow
K04565	KEGG orthology	0.122666	6.80086e-07	5.13409e-06	outflow
K07241	KEGG orthology	0.0402188	6.84492e-07	5.16528e-06	outflow
K20379	KEGG orthology	0.0542397	6.91632e-07	5.21079e-06	outflow
K12294	KEGG orthology	0.0418293	6.91617e-07	5.21079e-06	outflow
K10195	KEGG orthology	0.0307327	7.07705e-07	5.32336e-06	outflow
K15577	KEGG orthology	0.0307327	7.07705e-07	5.32336e-06	outflow
K01215	KEGG orthology	0.0967214	7.39167e-07	5.55335e-06	outflow
DUF1456	protein domain(PFAM)	0.0515746	7.55741e-07	5.66091e-06	outflow
K11209	KEGG orthology	0.0527977	7.67391e-07	5.74017e-06	outflow
K07177	KEGG orthology	0.114337	7.84641e-07	5.85755e-06	outflow
DUF2969	protein domain(PFAM)	0.0513518	8.43978e-07	6.27809e-06	outflow
K10014	KEGG orthology	0.0382051	8.44777e-07	6.28155e-06	outflow
K00484	KEGG orthology	0.0414688	8.6299e-07	6.39674e-06	outflow
PUD	protein domain(PFAM)	0.080241	8.63705e-07	6.39952e-06	outflow
K07070	KEGG orthology	0.0281905	9.0454e-07	6.67288e-06	outflow
DUF1158	protein domain(PFAM)	0.0281905	9.0454e-07	6.67288e-06	outflow
DUF2387	protein domain(PFAM)	0.0281905	9.0454e-07	6.67288e-06	outflow
hemP	protein domain(PFAM)	0.0281905	9.0454e-07	6.67288e-06	outflow
YccJ	protein domain(PFAM)	0.0281905	9.0454e-07	6.67288e-06	outflow
K07224	KEGG orthology	0.0512051	9.07427e-07	6.68856e-06	outflow
HMG_CoA_synt_N	protein domain(PFAM)	0.0581242	9.61068e-07	7.05421e-06	outflow
IAT_beta	protein domain(PFAM)	0.0484771	9.73422e-07	7.13931e-06	outflow
K07305	KEGG orthology	0.0716139	1.00056e-06	7.31834e-06	outflow
c5396	Virluence(PATRIC)	0.0342739	1.05868e-06	7.69265e-06	outflow
K11911	KEGG orthology	0.0342739	1.05868e-06	7.69265e-06	outflow
DUF2543	protein domain(PFAM)	0.0342739	1.05868e-06	7.69265e-06	outflow
VasL	protein domain(PFAM)	0.0342739	1.05868e-06	7.69265e-06	outflow
YebO	protein domain(PFAM)	0.0342739	1.05868e-06	7.69265e-06	outflow
DUF3397	protein domain(PFAM)	0.0495812	1.08002e-06	7.83554e-06	outflow
DUF1827	protein domain(PFAM)	0.0441125	1.083e-06	7.85413e-06	outflow
K10353	KEGG orthology	0.0589227	1.0855e-06	7.86315e-06	outflow
K03674	KEGG orthology	0.036053	1.10498e-06	7.9797e-06	outflow
K09898	KEGG orthology	0.036053	1.10498e-06	7.9797e-06	outflow
DUF406	protein domain(PFAM)	0.036053	1.10498e-06	7.9797e-06	outflow
UPF0270	protein domain(PFAM)	0.036053	1.10498e-06	7.9797e-06	outflow
K04333	KEGG orthology	0.0481442	1.15607e-06	8.31353e-06	outflow
K04080	KEGG orthology	0.0409514	1.18194e-06	8.48986e-06	outflow
K07589	KEGG orthology	0.0480574	1.20883e-06	8.66974e-06	outflow
K12293	KEGG orthology	0.025411	1.25102e-06	8.95523e-06	outflow
K06205	KEGG orthology	0.0392381	1.27502e-06	9.11666e-06	outflow
DUF3114	protein domain(PFAM)	0.0465461	1.32512e-06	9.45688e-06	outflow
K00055	KEGG orthology	0.0516227	1.34805e-06	9.60594e-06	outflow
K13727	KEGG orthology	0.0478293	1.35882e-06	9.67538e-06	outflow
PA_decarbox	protein domain(PFAM)	0.0478293	1.35882e-06	9.67538e-06	outflow
DUF2946	protein domain(PFAM)	0.0339178	1.37031e-06	9.74607e-06	outflow
APECO1_O1CoBM168	Virluence(PATRIC)	0.0374591	1.38085e-06	9.79147e-06	outflow
Z5444	Virluence(PATRIC)	0.0374591	1.38085e-06	9.79147e-06	outflow
K00146	KEGG orthology	0.0374591	1.38085e-06	9.79147e-06	outflow
K00276	KEGG orthology	0.0374591	1.38085e-06	9.79147e-06	outflow
K05839	KEGG orthology	0.0374591	1.38085e-06	9.79147e-06	outflow
Cu_amine_oxid	protein domain(PFAM)	0.0374591	1.38085e-06	9.79147e-06	outflow
HHA	protein domain(PFAM)	0.0374591	1.38085e-06	9.79147e-06	outflow
Porin_8	protein domain(PFAM)	0.0374591	1.38085e-06	9.79147e-06	outflow
K10830	KEGG orthology	0.0374272	1.40985e-06	9.98252e-06	outflow
YsaB	protein domain(PFAM)	0.0406442	1.42205e-06	1.00533e-05	outflow
RapA_C	protein domain(PFAM)	0.0449556	1.49029e-06	1.0508e-05	outflow
DUF4311	protein domain(PFAM)	0.0372597	1.57207e-06	1.10474e-05	outflow
DUF4811	protein domain(PFAM)	0.0434344	1.58384e-06	1.11218e-05	outflow
K12370	KEGG orthology	0.0404577	1.59e-06	1.11609e-05	outflow
cazy.GH13_29	CAZyme	0.118259	1.69288e-06	1.18388e-05	outflow
UB2H	protein domain(PFAM)	0.0534107	1.74764e-06	1.21855e-05	outflow
K11925	KEGG orthology	0.0418016	1.75147e-06	1.22032e-05	outflow
SgrR_N	protein domain(PFAM)	0.0418016	1.75147e-06	1.22032e-05	outflow
K03290	KEGG orthology	0.0402931	1.75387e-06	1.22154e-05	outflow
K02074	KEGG orthology	0.0644804	1.88227e-06	1.30661e-05	outflow
K07104	KEGG orthology	0.0415564	2.01504e-06	1.3926e-05	outflow
STM474_1321	Virluence(PATRIC)	0.0603792	2.09857e-06	1.44821e-05	outflow
c5394	Virluence(PATRIC)	0.0313757	2.18114e-06	1.50298e-05	outflow
K10538	KEGG orthology	0.0398354	2.29932e-06	1.58036e-05	outflow
K10545	KEGG orthology	0.0714669	2.45486e-06	1.68419e-05	outflow
K13256	KEGG orthology	0.0697104	2.55992e-06	1.75115e-05	outflow
K03381	KEGG orthology	0.022038	2.63624e-06	1.79488e-05	outflow
K05550	KEGG orthology	0.022038	2.63624e-06	1.79488e-05	outflow
K05783	KEGG orthology	0.022038	2.63624e-06	1.79488e-05	outflow
K06136	KEGG orthology	0.022038	2.63624e-06	1.79488e-05	outflow
K12979	KEGG orthology	0.022038	2.63624e-06	1.79488e-05	outflow
K21265	KEGG orthology	0.022038	2.63624e-06	1.79488e-05	outflow
Asp_Arg_Hydrox	protein domain(PFAM)	0.022038	2.63624e-06	1.79488e-05	outflow
Cellsynth_D	protein domain(PFAM)	0.022038	2.63624e-06	1.79488e-05	outflow
Dioxygenase_N	protein domain(PFAM)	0.022038	2.63624e-06	1.79488e-05	outflow
lmo1769	Virluence(PATRIC)	0.0464626	2.70804e-06	1.83977e-05	outflow
K07715	KEGG orthology	0.0424538	2.71721e-06	1.84533e-05	outflow
EpuA	protein domain(PFAM)	0.0380067	2.72692e-06	1.85125e-05	outflow
K06929	KEGG orthology	0.0702796	2.77932e-06	1.88343e-05	outflow
K08997	KEGG orthology	0.0523606	2.78771e-06	1.88707e-05	outflow
UPF0061	protein domain(PFAM)	0.0523606	2.78771e-06	1.88707e-05	outflow
Rv2241	Virluence(PATRIC)	0.040964	2.81826e-06	1.9057e-05	outflow
K00163	KEGG orthology	0.040964	2.81826e-06	1.9057e-05	outflow
K03774	KEGG orthology	0.0310196	2.84502e-06	1.92034e-05	outflow
DUF1007	protein domain(PFAM)	0.0423541	2.86847e-06	1.93547e-05	outflow
DUF3278	protein domain(PFAM)	0.0309504	2.99473e-06	2.01416e-05	outflow
CHASE7	protein domain(PFAM)	0.0345608	3.03092e-06	2.03558e-05	outflow
K10544	KEGG orthology	0.0474375	3.10193e-06	2.07883e-05	outflow
K21090	KEGG orthology	0.0448962	3.11358e-06	2.08515e-05	outflow
K05910	KEGG orthology	0.0601889	3.27415e-06	2.18567e-05	outflow
SL1344_3451	Virluence(PATRIC)	0.0406824	3.30022e-06	2.20073e-05	outflow
DUF2140	protein domain(PFAM)	0.0471921	3.49023e-06	2.31921e-05	outflow
K18588	KEGG orthology	0.0375924	3.50341e-06	2.32715e-05	outflow
K03288	KEGG orthology	0.0342047	3.83291e-06	2.53082e-05	outflow
Strep_his_triad	protein domain(PFAM)	0.0286165	3.9297e-06	2.5911e-05	outflow
STM14_1408	Virluence(PATRIC)	0.0373899	3.95599e-06	2.6066e-05	outflow
DUF2950	protein domain(PFAM)	0.0373899	3.95599e-06	2.6066e-05	outflow
MTS_N	protein domain(PFAM)	0.0429972	4.19947e-06	2.76122e-05	outflow
K02024	KEGG orthology	0.0416097	4.28327e-06	2.81141e-05	outflow
Rv1908c	Virluence(PATRIC)	0.0415911	4.32614e-06	2.83559e-05	outflow
K03782	KEGG orthology	0.0415911	4.32614e-06	2.83559e-05	outflow
peroxidase	protein domain(PFAM)	0.0415911	4.32614e-06	2.83559e-05	outflow
K06006	KEGG orthology	0.0387451	4.33073e-06	2.83761e-05	outflow
STM474_0494	Virluence(PATRIC)	0.0284775	4.38024e-06	2.86108e-05	outflow
K02610	KEGG orthology	0.0284775	4.38024e-06	2.86108e-05	outflow
K12148	KEGG orthology	0.0284775	4.38024e-06	2.86108e-05	outflow
K19162	KEGG orthology	0.0284775	4.38024e-06	2.86108e-05	outflow
BssS	protein domain(PFAM)	0.0284775	4.38024e-06	2.86108e-05	outflow
PaaB	protein domain(PFAM)	0.0284775	4.38024e-06	2.86108e-05	outflow
YbaJ	protein domain(PFAM)	0.0284775	4.38024e-06	2.86108e-05	outflow
cazy.CBM71	CAZyme	0.0453571	4.66468e-06	3.03107e-05	outflow
YabA	protein domain(PFAM)	0.0573365	4.67784e-06	3.03857e-05	outflow
EIID-AGA	protein domain(PFAM)	0.144081	4.70204e-06	3.05324e-05	outflow
K07243	KEGG orthology	0.0662022	4.75319e-06	3.0822e-05	outflow
FTR1	protein domain(PFAM)	0.0662022	4.75319e-06	3.0822e-05	outflow
K12371	KEGG orthology	0.0414046	4.77806e-06	3.09619e-05	outflow
K00372	KEGG orthology	0.0627548	4.84055e-06	3.13452e-05	outflow
K02618	KEGG orthology	0.0488189	4.92275e-06	3.18556e-05	outflow
K09908	KEGG orthology	0.0302566	4.97897e-06	3.21862e-05	outflow
K08160	KEGG orthology	0.041314	5.01353e-06	3.23985e-05	outflow
K11707	KEGG orthology	0.0337784	5.06146e-06	3.26521e-05	outflow
K11708	KEGG orthology	0.0337784	5.06146e-06	3.26521e-05	outflow
K11710	KEGG orthology	0.0337784	5.06146e-06	3.26521e-05	outflow
K09921	KEGG orthology	0.0439232	5.08245e-06	3.27762e-05	outflow
K03112	KEGG orthology	0.0412181	5.27495e-06	3.39245e-05	outflow
FAD_binding_7	protein domain(PFAM)	0.0412181	5.27495e-06	3.39245e-05	outflow
K02505	KEGG orthology	0.039812	5.34086e-06	3.41383e-05	outflow
K03212	KEGG orthology	0.039812	5.34086e-06	3.41383e-05	outflow
K03291	KEGG orthology	0.039812	5.34086e-06	3.41383e-05	outflow
K03591	KEGG orthology	0.039812	5.34086e-06	3.41383e-05	outflow
K05590	KEGG orthology	0.039812	5.34086e-06	3.41383e-05	outflow
K06957	KEGG orthology	0.039812	5.34086e-06	3.41383e-05	outflow
K07235	KEGG orthology	0.039812	5.34086e-06	3.41383e-05	outflow
K07479	KEGG orthology	0.039812	5.34086e-06	3.41383e-05	outflow
K07751	KEGG orthology	0.039812	5.34086e-06	3.41383e-05	outflow
K08970	KEGG orthology	0.039812	5.34086e-06	3.41383e-05	outflow
K09897	KEGG orthology	0.039812	5.34086e-06	3.41383e-05	outflow
K09910	KEGG orthology	0.039812	5.34086e-06	3.41383e-05	outflow
K19226	KEGG orthology	0.039812	5.34086e-06	3.41383e-05	outflow
K19227	KEGG orthology	0.039812	5.34086e-06	3.41383e-05	outflow
DUF413	protein domain(PFAM)	0.039812	5.34086e-06	3.41383e-05	outflow
MukB_hinge	protein domain(PFAM)	0.039812	5.34086e-06	3.41383e-05	outflow
UPF0231	protein domain(PFAM)	0.039812	5.34086e-06	3.41383e-05	outflow
SL1344_2075	Virluence(PATRIC)	0.0438037	5.39394e-06	3.44425e-05	outflow
K03713	KEGG orthology	0.0508264	5.42767e-06	3.46343e-05	outflow
K13677	KEGG orthology	0.105262	5.51618e-06	3.51752e-05	outflow
DsrH	protein domain(PFAM)	0.0382194	5.8415e-06	3.71238e-05	outflow
K03091	KEGG orthology	0.185329	5.90594e-06	3.747e-05	outflow
K09471	KEGG orthology	0.152889	5.91414e-06	3.74968e-05	outflow
K18141	KEGG orthology	0.0396255	5.9136e-06	3.74968e-05	outflow
lmo2482	Virluence(PATRIC)	0.061264	6.00648e-06	3.80432e-05	outflow
S3902	Virluence(PATRIC)	0.0366269	6.21811e-06	3.91731e-05	outflow
K02742	KEGG orthology	0.0366269	6.21811e-06	3.91731e-05	outflow
K03633	KEGG orthology	0.0366269	6.21811e-06	3.91731e-05	outflow
K07237	KEGG orthology	0.0366269	6.21811e-06	3.91731e-05	outflow
K09906	KEGG orthology	0.0366269	6.21811e-06	3.91731e-05	outflow
K19228	KEGG orthology	0.0366269	6.21811e-06	3.91731e-05	outflow
DUF1439	protein domain(PFAM)	0.0366269	6.21811e-06	3.91731e-05	outflow
EpmC	protein domain(PFAM)	0.0366269	6.21811e-06	3.91731e-05	outflow
Lipoprotein_16	protein domain(PFAM)	0.0366269	6.21811e-06	3.91731e-05	outflow
MucB_RseB	protein domain(PFAM)	0.0366269	6.21811e-06	3.91731e-05	outflow
SL1344_1009	Virluence(PATRIC)	0.0334417	6.28951e-06	3.95169e-05	outflow
STM3466	Virluence(PATRIC)	0.0334417	6.28951e-06	3.95169e-05	outflow
K03597	KEGG orthology	0.0334417	6.28951e-06	3.95169e-05	outflow
K09902	KEGG orthology	0.0334417	6.28951e-06	3.95169e-05	outflow
K09911	KEGG orthology	0.0334417	6.28951e-06	3.95169e-05	outflow
YcgL	protein domain(PFAM)	0.0334417	6.28951e-06	3.95169e-05	outflow
ERDMAN_0512	Virluence(PATRIC)	0.0380329	6.48985e-06	4.00794e-05	outflow
S2559	Virluence(PATRIC)	0.0380329	6.48985e-06	4.00794e-05	outflow
SL1344_1503	Virluence(PATRIC)	0.0380329	6.48985e-06	4.00794e-05	outflow
SL1344_1877	Virluence(PATRIC)	0.0380329	6.48985e-06	4.00794e-05	outflow
K00892	KEGG orthology	0.0380329	6.48985e-06	4.00794e-05	outflow
K02562	KEGG orthology	0.0380329	6.48985e-06	4.00794e-05	outflow
K03184	KEGG orthology	0.0380329	6.48985e-06	4.00794e-05	outflow
K03807	KEGG orthology	0.0380329	6.48985e-06	4.00794e-05	outflow
K05368	KEGG orthology	0.0380329	6.48985e-06	4.00794e-05	outflow
K05517	KEGG orthology	0.0380329	6.48985e-06	4.00794e-05	outflow
K07345	KEGG orthology	0.0380329	6.48985e-06	4.00794e-05	outflow
K07351	KEGG orthology	0.0380329	6.48985e-06	4.00794e-05	outflow
K07637	KEGG orthology	0.0380329	6.48985e-06	4.00794e-05	outflow
K07643	KEGG orthology	0.0380329	6.48985e-06	4.00794e-05	outflow
K07676	KEGG orthology	0.0380329	6.48985e-06	4.00794e-05	outflow
K07702	KEGG orthology	0.0380329	6.48985e-06	4.00794e-05	outflow
K08163	KEGG orthology	0.0380329	6.48985e-06	4.00794e-05	outflow
K08723	KEGG orthology	0.0470614	6.47324e-06	4.00794e-05	outflow
K09456	KEGG orthology	0.0380329	6.48985e-06	4.00794e-05	outflow
K09823	KEGG orthology	0.0380329	6.48985e-06	4.00794e-05	outflow
K12288	KEGG orthology	0.0380329	6.48985e-06	4.00794e-05	outflow
K12974	KEGG orthology	0.0380329	6.48985e-06	4.00794e-05	outflow
K13255	KEGG orthology	0.0380329	6.48985e-06	4.00794e-05	outflow
K14588	KEGG orthology	0.0380329	6.48985e-06	4.00794e-05	outflow
K17247	KEGG orthology	0.0380329	6.48985e-06	4.00794e-05	outflow
K18093	KEGG orthology	0.0380329	6.48985e-06	4.00794e-05	outflow
K18142	KEGG orthology	0.0380329	6.48985e-06	4.00794e-05	outflow
K21086	KEGG orthology	0.0380329	6.48985e-06	4.00794e-05	outflow
K00841	KEGG orthology	0.0904712	6.40942e-06	4.00794e-05	outflow
AlaE	protein domain(PFAM)	0.0380329	6.48985e-06	4.00794e-05	outflow
Channel_Tsx	protein domain(PFAM)	0.0380329	6.48985e-06	4.00794e-05	outflow
CHASE8	protein domain(PFAM)	0.0380329	6.48985e-06	4.00794e-05	outflow
DUF1454	protein domain(PFAM)	0.0380329	6.48985e-06	4.00794e-05	outflow
DUF1479	protein domain(PFAM)	0.0380329	6.48985e-06	4.00794e-05	outflow
DUF1481	protein domain(PFAM)	0.0380329	6.48985e-06	4.00794e-05	outflow
DUF2222	protein domain(PFAM)	0.0380329	6.48985e-06	4.00794e-05	outflow
GAPES4	protein domain(PFAM)	0.0380329	6.48985e-06	4.00794e-05	outflow
HTH_46	protein domain(PFAM)	0.0380329	6.48985e-06	4.00794e-05	outflow
MASE1	protein domain(PFAM)	0.0380329	6.48985e-06	4.00794e-05	outflow
MOSC_N	protein domain(PFAM)	0.0380329	6.48985e-06	4.00794e-05	outflow
MtlR	protein domain(PFAM)	0.0380329	6.48985e-06	4.00794e-05	outflow
OapA_N	protein domain(PFAM)	0.0380329	6.48985e-06	4.00794e-05	outflow
PhoQ_Sensor	protein domain(PFAM)	0.0380329	6.48985e-06	4.00794e-05	outflow
RcsC	protein domain(PFAM)	0.0380329	6.48985e-06	4.00794e-05	outflow
Rieske_2	protein domain(PFAM)	0.0380329	6.48985e-06	4.00794e-05	outflow
K03838	KEGG orthology	0.0316626	6.61338e-06	4.07007e-05	outflow
K07136	KEGG orthology	0.0316626	6.61338e-06	4.07007e-05	outflow
K08993	KEGG orthology	0.0316626	6.61338e-06	4.07007e-05	outflow
K11258	KEGG orthology	0.0316626	6.61338e-06	4.07007e-05	outflow
DUF1145	protein domain(PFAM)	0.0316626	6.61338e-06	4.07007e-05	outflow
DUF1283	protein domain(PFAM)	0.0316626	6.61338e-06	4.07007e-05	outflow
DUF4154	protein domain(PFAM)	0.0316626	6.61338e-06	4.07007e-05	outflow
MAPEG	protein domain(PFAM)	0.0316626	6.61338e-06	4.07007e-05	outflow
T2SS_PulS_OutS	protein domain(PFAM)	0.0316626	6.61338e-06	4.07007e-05	outflow
YobH	protein domain(PFAM)	0.0316626	6.61338e-06	4.07007e-05	outflow
K05338	KEGG orthology	0.0236306	6.63117e-06	4.07646e-05	outflow
EII-Sor	protein domain(PFAM)	0.137695	6.77012e-06	4.15781e-05	outflow
Z4251	Virluence(PATRIC)	0.0433398	6.7848e-06	4.16546e-05	outflow
Sugar-bind	protein domain(PFAM)	0.134899	6.89035e-06	4.22612e-05	outflow
Sd1012_3335	Virluence(PATRIC)	0.0348478	7.16616e-06	4.36115e-05	outflow
SL1344_0436	Virluence(PATRIC)	0.0348478	7.16616e-06	4.36115e-05	outflow
SL1344_0729	Virluence(PATRIC)	0.0348478	7.16616e-06	4.36115e-05	outflow
SL1344_1412	Virluence(PATRIC)	0.0348478	7.16616e-06	4.36115e-05	outflow
STM2323.S	Virluence(PATRIC)	0.0348478	7.16616e-06	4.36115e-05	outflow
K02297	KEGG orthology	0.0348478	7.16616e-06	4.36115e-05	outflow
K02298	KEGG orthology	0.0348478	7.16616e-06	4.36115e-05	outflow
K03747	KEGG orthology	0.0348478	7.16616e-06	4.36115e-05	outflow
K07232	KEGG orthology	0.0348478	7.16616e-06	4.36115e-05	outflow
K09918	KEGG orthology	0.0348478	7.16616e-06	4.36115e-05	outflow
K10015	KEGG orthology	0.0348478	7.16616e-06	4.36115e-05	outflow
K12265	KEGG orthology	0.0348478	7.16616e-06	4.36115e-05	outflow
K15547	KEGG orthology	0.0348478	7.16616e-06	4.36115e-05	outflow
ChaC	protein domain(PFAM)	0.0348478	7.16616e-06	4.36115e-05	outflow
COX_ARM	protein domain(PFAM)	0.0348478	7.16616e-06	4.36115e-05	outflow
CpxA_peri	protein domain(PFAM)	0.0348478	7.16616e-06	4.36115e-05	outflow
DinI	protein domain(PFAM)	0.0348478	7.16616e-06	4.36115e-05	outflow
DUF2502	protein domain(PFAM)	0.0348478	7.16616e-06	4.36115e-05	outflow
DUF2511	protein domain(PFAM)	0.0348478	7.16616e-06	4.36115e-05	outflow
DUF3561	protein domain(PFAM)	0.0348478	7.16616e-06	4.36115e-05	outflow
Lipoprotein_20	protein domain(PFAM)	0.0348478	7.16616e-06	4.36115e-05	outflow
YebG	protein domain(PFAM)	0.0348478	7.16616e-06	4.36115e-05	outflow
K03492	KEGG orthology	0.0822133	7.61486e-06	4.61332e-05	outflow
PsiE	protein domain(PFAM)	0.0678306	7.8094e-06	4.72357e-05	outflow
K19267	KEGG orthology	0.0768654	8.18883e-06	4.93403e-05	outflow
DUF3013	protein domain(PFAM)	0.0375971	8.28362e-06	4.98794e-05	outflow
K02062	KEGG orthology	0.0429043	8.39781e-06	5.04335e-05	outflow
K01252	KEGG orthology	0.0313065	8.39977e-06	5.04335e-05	outflow
K03277	KEGG orthology	0.0313065	8.39977e-06	5.04335e-05	outflow
K06169	KEGG orthology	0.0313065	8.39977e-06	5.04335e-05	outflow
DUF2955	protein domain(PFAM)	0.0313065	8.39977e-06	5.04335e-05	outflow
MiaE	protein domain(PFAM)	0.0313065	8.39977e-06	5.04335e-05	outflow
K02813	KEGG orthology	0.0255793	8.46701e-06	5.06593e-05	outflow
DEADboxA	protein domain(PFAM)	0.0255793	8.46701e-06	5.06593e-05	outflow
DUF1161	protein domain(PFAM)	0.0255793	8.46701e-06	5.06593e-05	outflow
DUF2496	protein domain(PFAM)	0.0255793	8.46701e-06	5.06593e-05	outflow
DUF2526	protein domain(PFAM)	0.0255793	8.46701e-06	5.06593e-05	outflow
DUF2767	protein domain(PFAM)	0.0255793	8.46701e-06	5.06593e-05	outflow
MbtH	protein domain(PFAM)	0.0255793	8.46701e-06	5.06593e-05	outflow
UPF0370	protein domain(PFAM)	0.0255793	8.46701e-06	5.06593e-05	outflow
ComGF	protein domain(PFAM)	0.0475836	8.52168e-06	5.09378e-05	outflow
K13953	KEGG orthology	0.091382	8.58243e-06	5.12683e-05	outflow
K02243	KEGG orthology	0.0798414	8.70542e-06	5.19535e-05	outflow
DUF485	protein domain(PFAM)	0.0345093	8.7981e-06	5.23736e-05	outflow
K11616	KEGG orthology	0.075935	8.81699e-06	5.24695e-05	outflow
LamB	protein domain(PFAM)	0.0414219	9.35876e-06	5.55003e-05	outflow
K12472	KEGG orthology	0.0504958	9.70857e-06	5.75204e-05	outflow
GbpC	protein domain(PFAM)	0.0342796	1.01009e-05	5.97321e-05	outflow
K01766	KEGG orthology	0.037221	1.02033e-05	6.02997e-05	outflow
E2348C_1740	Virluence(PATRIC)	0.0273583	1.03029e-05	6.07353e-05	outflow
K01595	KEGG orthology	0.0822232	1.03009e-05	6.07353e-05	outflow
K09904	KEGG orthology	0.0273583	1.03029e-05	6.07353e-05	outflow
DUF1414	protein domain(PFAM)	0.0273583	1.03029e-05	6.07353e-05	outflow
SeqA_N	protein domain(PFAM)	0.0273583	1.03029e-05	6.07353e-05	outflow
K02077	KEGG orthology	0.0637755	1.05056e-05	6.18526e-05	outflow
Malate_synthase	protein domain(PFAM)	0.0448339	1.05224e-05	6.19324e-05	outflow
K10111	KEGG orthology	0.0385374	1.06169e-05	6.24298e-05	outflow
HMG-CoA_red	protein domain(PFAM)	0.0697278	1.07531e-05	6.31516e-05	outflow
K16263	KEGG orthology	0.0398471	1.07739e-05	6.32544e-05	outflow
K12369	KEGG orthology	0.0411238	1.08564e-05	6.36988e-05	outflow
2HCT	protein domain(PFAM)	0.0757867	1.09678e-05	6.42923e-05	outflow
K12295	KEGG orthology	0.0252435	1.11197e-05	6.51624e-05	outflow
SDY_1022	Virluence(PATRIC)	0.0252232	1.13037e-05	6.59527e-05	outflow
K00131	KEGG orthology	0.0501268	1.12824e-05	6.59527e-05	outflow
K06197	KEGG orthology	0.0252232	1.13037e-05	6.59527e-05	outflow
K09880	KEGG orthology	0.0252232	1.13037e-05	6.59527e-05	outflow
K09958	KEGG orthology	0.0252232	1.13037e-05	6.59527e-05	outflow
ChaB	protein domain(PFAM)	0.0252232	1.13037e-05	6.59527e-05	outflow
DUF1348	protein domain(PFAM)	0.0252232	1.13037e-05	6.59527e-05	outflow
Extensin-like_C	protein domain(PFAM)	0.0252232	1.13037e-05	6.59527e-05	outflow
K07498	KEGG orthology	0.0422626	1.14554e-05	6.67759e-05	outflow
cazy.AA10	CAZyme	0.0271888	1.16953e-05	6.81319e-05	outflow
K00697	KEGG orthology	0.0383198	1.19131e-05	6.93361e-05	outflow
SeqA	protein domain(PFAM)	0.0307739	1.19543e-05	6.95486e-05	outflow
TpcC	protein domain(PFAM)	0.0519702	1.20351e-05	6.99817e-05	outflow
K20114	KEGG orthology	0.0339499	1.22974e-05	7.13305e-05	outflow
K19971	KEGG orthology	0.0381099	1.33054e-05	7.67743e-05	outflow
K11733	KEGG orthology	0.072394	1.34812e-05	7.7741e-05	outflow
ssDNA-exonuc_C	protein domain(PFAM)	0.0689465	1.35029e-05	7.78422e-05	outflow
c1599	Virluence(PATRIC)	0.0305435	1.39012e-05	7.99668e-05	outflow
K11604	KEGG orthology	0.0305435	1.39012e-05	7.99668e-05	outflow
K11607	KEGG orthology	0.0305435	1.39012e-05	7.99668e-05	outflow
K02506	KEGG orthology	0.0337286	1.40196e-05	8.05496e-05	outflow
K02553	KEGG orthology	0.0337286	1.40196e-05	8.05496e-05	outflow
K11606	KEGG orthology	0.0337286	1.40196e-05	8.05496e-05	outflow
K03484	KEGG orthology	0.149068	1.4125e-05	8.11303e-05	outflow
K10681	KEGG orthology	0.0612325	1.42468e-05	8.18051e-05	outflow
K00061	KEGG orthology	0.0287644	1.43162e-05	8.2053e-05	outflow
K09473	KEGG orthology	0.0287644	1.43162e-05	8.2053e-05	outflow
K11192	KEGG orthology	0.0287644	1.43162e-05	8.2053e-05	outflow
FimA	protein domain(PFAM)	0.0287644	1.43162e-05	8.2053e-05	outflow
GlgS	protein domain(PFAM)	0.0287644	1.43162e-05	8.2053e-05	outflow
STM474_2606	Virluence(PATRIC)	0.0351347	1.46771e-05	8.37389e-05	outflow
Z3004	Virluence(PATRIC)	0.0351347	1.46771e-05	8.37389e-05	outflow
K06159	KEGG orthology	0.0351347	1.46771e-05	8.37389e-05	outflow
K06447	KEGG orthology	0.0351347	1.46771e-05	8.37389e-05	outflow
K07701	KEGG orthology	0.0351347	1.46771e-05	8.37389e-05	outflow
K09476	KEGG orthology	0.0351347	1.46771e-05	8.37389e-05	outflow
K15828	KEGG orthology	0.0351347	1.46771e-05	8.37389e-05	outflow
MatB	protein domain(PFAM)	0.0351347	1.46771e-05	8.37389e-05	outflow
UPF0257	protein domain(PFAM)	0.0351347	1.46771e-05	8.37389e-05	outflow
K10559	KEGG orthology	0.0693052	1.49062e-05	8.49169e-05	outflow
K02245	KEGG orthology	0.0726384	1.5124e-05	8.60795e-05	outflow
Cu-oxidase_2	protein domain(PFAM)	0.0542047	1.51202e-05	8.60795e-05	outflow
K03468	KEGG orthology	0.0404484	1.51407e-05	8.61488e-05	outflow
K01232	KEGG orthology	0.0856739	1.52371e-05	8.66186e-05	outflow
c5392	Virluence(PATRIC)	0.022681	1.53971e-05	8.7343e-05	outflow
AcrZ	protein domain(PFAM)	0.022681	1.53971e-05	8.7343e-05	outflow
CBP_BcsF	protein domain(PFAM)	0.022681	1.53971e-05	8.7343e-05	outflow
CBP_BcsR	protein domain(PFAM)	0.022681	1.53971e-05	8.7343e-05	outflow
PsiF_repeat	protein domain(PFAM)	0.0378069	1.55914e-05	8.83389e-05	outflow
K11747	KEGG orthology	0.0403859	1.56103e-05	8.84192e-05	outflow
OprD	protein domain(PFAM)	0.0403769	1.56787e-05	8.8753e-05	outflow
c0482	Virluence(PATRIC)	0.0319495	1.60672e-05	9.05976e-05	outflow
SL1344_4230	Virluence(PATRIC)	0.0319495	1.60672e-05	9.05976e-05	outflow
K05811	KEGG orthology	0.0319495	1.60672e-05	9.05976e-05	outflow
K07312	KEGG orthology	0.0319495	1.60672e-05	9.05976e-05	outflow
K07349	KEGG orthology	0.0319495	1.60672e-05	9.05976e-05	outflow
K07781	KEGG orthology	0.0319495	1.60672e-05	9.05976e-05	outflow
K11685	KEGG orthology	0.0319495	1.60672e-05	9.05976e-05	outflow
K17938	KEGG orthology	0.0319495	1.60672e-05	9.05976e-05	outflow
DUF2279	protein domain(PFAM)	0.0319495	1.60672e-05	9.05976e-05	outflow
TetR_C_3	protein domain(PFAM)	0.0319495	1.60672e-05	9.05976e-05	outflow
YbhQ	protein domain(PFAM)	0.0319495	1.60672e-05	9.05976e-05	outflow
Gram+	phenotype(JGI)	0.102783	1.66102e-05	9.35195e-05	outflow
K11709	KEGG orthology	0.0318715	1.68565e-05	9.48195e-05	outflow
SL1344_1097	Virluence(PATRIC)	0.0362921	1.69302e-05	9.51785e-05	outflow
DNA_PPF	protein domain(PFAM)	0.0318372	1.72143e-05	9.67178e-05	outflow
LPMO_10	protein domain(PFAM)	0.0284456	1.7823e-05	9.99588e-05	outflow
G6PD_bact	protein domain(PFAM)	0.0225115	1.78353e-05	9.99978e-05	outflow
K02538	KEGG orthology	0.0980619	1.79923e-05	0.000100788	outflow
K03486	KEGG orthology	0.103575	1.80938e-05	0.000101327	outflow
K03485	KEGG orthology	0.0375164	1.81311e-05	0.000101475	outflow
K08967	KEGG orthology	0.0284083	1.82832e-05	0.000102204	outflow
K15576	KEGG orthology	0.0284083	1.82832e-05	0.000102204	outflow
K19585	KEGG orthology	0.0284083	1.82832e-05	0.000102204	outflow
K01638	KEGG orthology	0.0400457	1.84162e-05	0.000102887	outflow
K07490	KEGG orthology	0.0283702	1.87644e-05	0.000104677	outflow
Gpr1_Fun34_YaaH	protein domain(PFAM)	0.054488	1.88868e-05	0.000105297	outflow
K03586	KEGG orthology	0.0332157	1.89374e-05	0.000105516	outflow
G6PD_N	protein domain(PFAM)	0.108816	1.90462e-05	0.00010606	outflow
K02468	KEGG orthology	0.0446173	1.91562e-05	0.000106546	outflow
K07300	KEGG orthology	0.043484	1.93201e-05	0.000107394	outflow
K09023	KEGG orthology	0.0398981	1.9778e-05	0.000109842	outflow
EutQ	protein domain(PFAM)	0.0632663	1.99406e-05	0.000110647	outflow
Rieske	protein domain(PFAM)	0.141272	1.99649e-05	0.000110749	outflow
K05358	KEGG orthology	0.0315935	1.9978e-05	0.000110757	outflow
DUF1852	protein domain(PFAM)	0.0315935	1.9978e-05	0.000110757	outflow
K16693	KEGG orthology	0.0398253	2.04847e-05	0.000113365	outflow
K02336	KEGG orthology	0.0372753	2.05322e-05	0.000113461	outflow
K11745	KEGG orthology	0.0372753	2.05322e-05	0.000113461	outflow
K06286	KEGG orthology	0.114859	2.06485e-05	0.000114037	outflow
DUF4056	protein domain(PFAM)	0.0223249	2.09405e-05	0.00011548	outflow
DUF1797	protein domain(PFAM)	0.0443438	2.15558e-05	0.000118595	outflow
Dehydratase_LU	protein domain(PFAM)	0.0566906	2.15794e-05	0.00011869	outflow
K00699	KEGG orthology	0.0280881	2.27262e-05	0.000124633	outflow
K00039	KEGG orthology	0.0221757	2.37881e-05	0.000130305	outflow
K02504	KEGG orthology	0.038271	2.38073e-05	0.00013037	outflow
K02244	KEGG orthology	0.0655703	2.38139e-05	0.00013037	outflow
Rib	protein domain(PFAM)	0.0482179	2.41376e-05	0.000132065	outflow
K02063	KEGG orthology	0.0406728	2.42601e-05	0.000132658	outflow
K13920	KEGG orthology	0.0519358	2.47608e-05	0.000135278	outflow
DUF979	protein domain(PFAM)	0.0865994	2.49012e-05	0.000135926	outflow
K18765	KEGG orthology	0.0368606	2.53866e-05	0.000138335	outflow
AmpE	protein domain(PFAM)	0.0368606	2.53866e-05	0.000138335	outflow
DUF3300	protein domain(PFAM)	0.0368606	2.53866e-05	0.000138335	outflow
K07340	KEGG orthology	0.0527477	2.55512e-05	0.000139071	outflow
K19242	KEGG orthology	0.100051	2.57283e-05	0.000139954	outflow
K04030	KEGG orthology	0.0609205	2.57684e-05	0.000140131	outflow
K00151	KEGG orthology	0.0295736	2.59307e-05	0.000140851	outflow
DUF421	protein domain(PFAM)	0.185385	2.60183e-05	0.000141286	outflow
K07286	KEGG orthology	0.0354631	2.63332e-05	0.000142873	outflow
K09801	KEGG orthology	0.0416455	2.64411e-05	0.000143416	outflow
K17869	KEGG orthology	0.0672522	2.65754e-05	0.000144104	outflow
DUF4312	protein domain(PFAM)	0.0325594	2.76479e-05	0.000149617	outflow
cazy.GH4	CAZyme	0.14266	2.7678e-05	0.000149737	outflow
K18941	KEGG orthology	0.111816	2.88345e-05	0.00015568	outflow
STM474_2604	Virluence(PATRIC)	0.0523778	2.91289e-05	0.000157179	outflow
DUF441	protein domain(PFAM)	0.0425234	2.9457e-05	0.000158904	outflow
K06956	KEGG orthology	0.104664	3.03566e-05	0.000163382	outflow
c5391	Virluence(PATRIC)	0.0258662	3.06454e-05	0.000164559	outflow
K02458	KEGG orthology	0.0258662	3.06454e-05	0.000164559	outflow
K10124	KEGG orthology	0.0258662	3.06454e-05	0.000164559	outflow
DUF1869	protein domain(PFAM)	0.0258662	3.06454e-05	0.000164559	outflow
DUF2754	protein domain(PFAM)	0.0258662	3.06454e-05	0.000164559	outflow
T2SSI	protein domain(PFAM)	0.0258662	3.06454e-05	0.000164559	outflow
YedD	protein domain(PFAM)	0.0258662	3.06454e-05	0.000164559	outflow
K11932	KEGG orthology	0.0364702	3.09376e-05	0.000166081	outflow
STM14_2301	Virluence(PATRIC)	0.0351271	3.14101e-05	0.000168425	outflow
K01682	KEGG orthology	0.0388937	3.1925e-05	0.000171137	outflow
Collagen_bind	protein domain(PFAM)	0.0643595	3.36502e-05	0.000179822	outflow
K19235	KEGG orthology	0.0362681	3.42453e-05	0.000182846	outflow
Z4136	Virluence(PATRIC)	0.0374876	3.49149e-05	0.000185946	outflow
K00631	KEGG orthology	0.0374876	3.49149e-05	0.000185946	outflow
K01497	KEGG orthology	0.0374876	3.49149e-05	0.000185946	outflow
K03314	KEGG orthology	0.0374876	3.49149e-05	0.000185946	outflow
K03528	KEGG orthology	0.0374876	3.49149e-05	0.000185946	outflow
K03632	KEGG orthology	0.0374876	3.49149e-05	0.000185946	outflow
K03808	KEGG orthology	0.0374876	3.49149e-05	0.000185946	outflow
K08178	KEGG orthology	0.0194267	3.51741e-05	0.00018722	outflow
K16348	KEGG orthology	0.0194267	3.51741e-05	0.00018722	outflow
SAM_adeno_trans	protein domain(PFAM)	0.0681484	3.56495e-05	0.00018959	outflow
SFV_3641	Virluence(PATRIC)	0.0290513	3.59932e-05	0.000191093	outflow
K13408	KEGG orthology	0.0290513	3.59932e-05	0.000191093	outflow
K16077	KEGG orthology	0.0290513	3.59932e-05	0.000191093	outflow
K18907	KEGG orthology	0.0900949	3.59732e-05	0.000191093	outflow
K06198	KEGG orthology	0.0693639	3.61809e-05	0.000192036	outflow
K11535	KEGG orthology	0.0397402	3.72053e-05	0.000197194	outflow
K02778	KEGG orthology	0.0289937	3.73074e-05	0.00019768	outflow
K03777	KEGG orthology	0.0373011	3.82061e-05	0.00020193	outflow
Lact-deh-memb	protein domain(PFAM)	0.0373011	3.82061e-05	0.00020193	outflow
K03837	KEGG orthology	0.0429609	3.87457e-05	0.000204551	outflow
DUF1361	protein domain(PFAM)	0.0469708	3.90838e-05	0.000206279	outflow
K06307	KEGG orthology	0.034693	3.93545e-05	0.000207591	outflow
K20113	KEGG orthology	0.0272573	3.95296e-05	0.000208339	outflow
TfoX_C	protein domain(PFAM)	0.0624011	3.95202e-05	0.000208339	outflow
DUF484	protein domain(PFAM)	0.0384137	3.99725e-05	0.000210497	outflow
DUF4649	protein domain(PFAM)	0.0304298	4.00683e-05	0.000210942	outflow
K08996	KEGG orthology	0.044935	4.01644e-05	0.000211329	outflow
K00673	KEGG orthology	0.0395495	4.05578e-05	0.000212982	outflow
BMFP	protein domain(PFAM)	0.0332356	4.17094e-05	0.000218846	outflow
STM474_0413	Virluence(PATRIC)	0.0358094	4.30423e-05	0.000225337	outflow
PBP1_TM	protein domain(PFAM)	0.0393737	4.39015e-05	0.000229516	outflow
Dyp_perox	protein domain(PFAM)	0.0685932	4.41842e-05	0.000230929	outflow
K11933	KEGG orthology	0.0404642	4.46081e-05	0.000232886	outflow
STM14_4216	Virluence(PATRIC)	0.0286952	4.48704e-05	0.000234125	outflow
K09806	KEGG orthology	0.0436388	4.49787e-05	0.000234625	outflow
SL1344_0209	Virluence(PATRIC)	0.0357086	4.52452e-05	0.000235233	outflow
Z2207	Virluence(PATRIC)	0.0357086	4.52452e-05	0.000235233	outflow
K00116	KEGG orthology	0.0357086	4.52452e-05	0.000235233	outflow
K00906	KEGG orthology	0.0357086	4.52452e-05	0.000235233	outflow
K01690	KEGG orthology	0.0357086	4.52452e-05	0.000235233	outflow
K03185	KEGG orthology	0.0357086	4.52452e-05	0.000235233	outflow
K11076	KEGG orthology	0.0357086	4.52452e-05	0.000235233	outflow
K14062	KEGG orthology	0.0357086	4.52452e-05	0.000235233	outflow
K18800	KEGG orthology	0.0357086	4.52452e-05	0.000235233	outflow
AceK	protein domain(PFAM)	0.0357086	4.52452e-05	0.000235233	outflow
DUF3382	protein domain(PFAM)	0.0357086	4.52452e-05	0.000235233	outflow
DUF986	protein domain(PFAM)	0.0357086	4.52452e-05	0.000235233	outflow
Sel_put	protein domain(PFAM)	0.0316588	4.59405e-05	0.000238715	outflow
K02781	KEGG orthology	0.0589983	4.6135e-05	0.000239593	outflow
PTSIIA_gutA	protein domain(PFAM)	0.0589983	4.6135e-05	0.000239593	outflow
K16370	KEGG orthology	0.041463	4.64466e-05	0.000241069	outflow
K09698	KEGG orthology	0.0905326	4.69336e-05	0.000243271	outflow
K10202	KEGG orthology	0.113369	4.69673e-05	0.000243378	outflow
K02821	KEGG orthology	0.103937	4.72808e-05	0.000244733	outflow
K01919	KEGG orthology	0.106397	4.73551e-05	0.00024505	outflow
Rv1272c	Virluence(PATRIC)	0.152355	4.77582e-05	0.000247068	outflow
K02680	KEGG orthology	0.0343025	4.80975e-05	0.000248005	outflow
K02682	KEGG orthology	0.0343025	4.80975e-05	0.000248005	outflow
K04753	KEGG orthology	0.0343025	4.80975e-05	0.000248005	outflow
K04774	KEGG orthology	0.0343025	4.80975e-05	0.000248005	outflow
K05851	KEGG orthology	0.0343025	4.80975e-05	0.000248005	outflow
K07236	KEGG orthology	0.0343025	4.80975e-05	0.000248005	outflow
K09781	KEGG orthology	0.0343025	4.80975e-05	0.000248005	outflow
K19229	KEGG orthology	0.0343025	4.80975e-05	0.000248005	outflow
Adenylate_cycl	protein domain(PFAM)	0.0343025	4.80975e-05	0.000248005	outflow
DUF808	protein domain(PFAM)	0.0343025	4.80975e-05	0.000248005	outflow
Peptidase_S49_N	protein domain(PFAM)	0.0343025	4.80975e-05	0.000248005	outflow
TolA	protein domain(PFAM)	0.0343025	4.80975e-05	0.000248005	outflow
SL1344_0513	Virluence(PATRIC)	0.0165285	4.85431e-05	0.000249073	outflow
SL1344_2780	Virluence(PATRIC)	0.0165285	4.85431e-05	0.000249073	outflow
STM14_4385	Virluence(PATRIC)	0.0165285	4.85431e-05	0.000249073	outflow
K00129	KEGG orthology	0.0165285	4.85431e-05	0.000249073	outflow
K03464	KEGG orthology	0.0165285	4.85431e-05	0.000249073	outflow
K06137	KEGG orthology	0.0165285	4.85431e-05	0.000249073	outflow
K06138	KEGG orthology	0.0165285	4.85431e-05	0.000249073	outflow
K07401	KEGG orthology	0.0165285	4.85431e-05	0.000249073	outflow
K18622	KEGG orthology	0.0165285	4.85431e-05	0.000249073	outflow
K11890	KEGG orthology	0.0165285	4.85431e-05	0.000249073	outflow
K11636	KEGG orthology	0.0165285	4.85431e-05	0.000249073	outflow
Cu_amine_oxidN2	protein domain(PFAM)	0.0165285	4.85431e-05	0.000249073	outflow
DUF1028	protein domain(PFAM)	0.0165285	4.85431e-05	0.000249073	outflow
MoaF_C	protein domain(PFAM)	0.0165285	4.85431e-05	0.000249073	outflow
NTF2	protein domain(PFAM)	0.0165285	4.85431e-05	0.000249073	outflow
Rdx	protein domain(PFAM)	0.0165285	4.85431e-05	0.000249073	outflow
TagF_N	protein domain(PFAM)	0.0165285	4.85431e-05	0.000249073	outflow
GST_C_3	protein domain(PFAM)	0.0473304	4.87065e-05	0.000249843	outflow
K13921	KEGG orthology	0.0717153	4.98793e-05	0.000255581	outflow
DUF1980	protein domain(PFAM)	0.0533243	5.01389e-05	0.00025684	outflow
K02086	KEGG orthology	0.121936	5.05467e-05	0.000258718	outflow
UPF0223	protein domain(PFAM)	0.0524432	5.11534e-05	0.000261397	outflow
K04770	KEGG orthology	0.0453015	5.11844e-05	0.000261484	outflow
K20342	KEGG orthology	0.0268513	5.15184e-05	0.000263119	outflow
K15771	KEGG orthology	0.1209	5.21186e-05	0.00026604	outflow
K16012	KEGG orthology	0.0653837	5.27882e-05	0.000269311	outflow
K02082	KEGG orthology	0.0785622	5.30544e-05	0.000270449	outflow
STM4059	Virluence(PATRIC)	0.0489062	5.31452e-05	0.000270839	outflow
K16013	KEGG orthology	0.0653279	5.35755e-05	0.000272884	outflow
K12555	KEGG orthology	0.106611	5.41039e-05	0.000275501	outflow
K13281	KEGG orthology	0.0711985	5.65424e-05	0.000287606	outflow
K11106	KEGG orthology	0.0352189	5.75425e-05	0.000292456	outflow
Dehydratase_MU	protein domain(PFAM)	0.0552119	5.85171e-05	0.000296928	outflow
Dehydratase_SU	protein domain(PFAM)	0.0512041	5.86148e-05	0.000297263	outflow
S1322	Virluence(PATRIC)	0.0449177	5.9285e-05	0.000300419	outflow
Cupredoxin_1	protein domain(PFAM)	0.0642664	5.98562e-05	0.000303232	outflow
c4648	Virluence(PATRIC)	0.0325234	6.08513e-05	0.000303772	outflow
SL1344_0257	Virluence(PATRIC)	0.0325234	6.08513e-05	0.000303772	outflow
Z0118	Virluence(PATRIC)	0.0325234	6.08513e-05	0.000303772	outflow
Z2751	Virluence(PATRIC)	0.0325234	6.08513e-05	0.000303772	outflow
K00137	KEGG orthology	0.0325234	6.08513e-05	0.000303772	outflow
K00427	KEGG orthology	0.0325234	6.08513e-05	0.000303772	outflow
K01407	KEGG orthology	0.0325234	6.08513e-05	0.000303772	outflow
K01521	KEGG orthology	0.0325234	6.08513e-05	0.000303772	outflow
K02853	KEGG orthology	0.0325234	6.08513e-05	0.000303772	outflow
K03119	KEGG orthology	0.0325234	6.08513e-05	0.000303772	outflow
K05596	KEGG orthology	0.0325234	6.08513e-05	0.000303772	outflow
K05778	KEGG orthology	0.0325234	6.08513e-05	0.000303772	outflow
K06445	KEGG orthology	0.0325234	6.08513e-05	0.000303772	outflow
K07113	KEGG orthology	0.0325234	6.08513e-05	0.000303772	outflow
K07245	KEGG orthology	0.0325234	6.08513e-05	0.000303772	outflow
K07283	KEGG orthology	0.0325234	6.08513e-05	0.000303772	outflow
K07350	KEGG orthology	0.0325234	6.08513e-05	0.000303772	outflow
K07470	KEGG orthology	0.0325234	6.08513e-05	0.000303772	outflow
K08485	KEGG orthology	0.0325234	6.08513e-05	0.000303772	outflow
K10017	KEGG orthology	0.0325234	6.08513e-05	0.000303772	outflow
K10109	KEGG orthology	0.0325234	6.08513e-05	0.000303772	outflow
K12500	KEGG orthology	0.0325234	6.08513e-05	0.000303772	outflow
K12945	KEGG orthology	0.0325234	6.08513e-05	0.000303772	outflow
K13938	KEGG orthology	0.0325234	6.08513e-05	0.000303772	outflow
K14064	KEGG orthology	0.0325234	6.08513e-05	0.000303772	outflow
K15550	KEGG orthology	0.0325234	6.08513e-05	0.000303772	outflow
K15723	KEGG orthology	0.0325234	6.08513e-05	0.000303772	outflow
K15831	KEGG orthology	0.0325234	6.08513e-05	0.000303772	outflow
K02240	KEGG orthology	0.0799698	6.06557e-05	0.000303772	outflow
Autoind_bind	protein domain(PFAM)	0.0325234	6.08513e-05	0.000303772	outflow
CDH	protein domain(PFAM)	0.0325234	6.08513e-05	0.000303772	outflow
CopD	protein domain(PFAM)	0.0325234	6.08513e-05	0.000303772	outflow
DUF1131	protein domain(PFAM)	0.0325234	6.08513e-05	0.000303772	outflow
DUF1176	protein domain(PFAM)	0.0325234	6.08513e-05	0.000303772	outflow
DUF1615	protein domain(PFAM)	0.0325234	6.08513e-05	0.000303772	outflow
DUF1974	protein domain(PFAM)	0.0325234	6.08513e-05	0.000303772	outflow
DUF2884	protein domain(PFAM)	0.0325234	6.08513e-05	0.000303772	outflow
DUF3251	protein domain(PFAM)	0.0325234	6.08513e-05	0.000303772	outflow
DUF3748	protein domain(PFAM)	0.0325234	6.08513e-05	0.000303772	outflow
DUF3763	protein domain(PFAM)	0.0325234	6.08513e-05	0.000303772	outflow
DUF480	protein domain(PFAM)	0.0325234	6.08513e-05	0.000303772	outflow
FhuF	protein domain(PFAM)	0.0325234	6.08513e-05	0.000303772	outflow
GAPES3	protein domain(PFAM)	0.0325234	6.08513e-05	0.000303772	outflow
GST_C_4	protein domain(PFAM)	0.0325234	6.08513e-05	0.000303772	outflow
Helicase_IV_N	protein domain(PFAM)	0.0325234	6.08513e-05	0.000303772	outflow
KdgM	protein domain(PFAM)	0.0325234	6.08513e-05	0.000303772	outflow
MalF_P2	protein domain(PFAM)	0.0325234	6.08513e-05	0.000303772	outflow
Osmo_CC	protein domain(PFAM)	0.0325234	6.08513e-05	0.000303772	outflow
RcsD_ABL	protein domain(PFAM)	0.0325234	6.08513e-05	0.000303772	outflow
Rhomboid_N	protein domain(PFAM)	0.0325234	6.08513e-05	0.000303772	outflow
TauD	protein domain(PFAM)	0.0325234	6.08513e-05	0.000303772	outflow
WzyE	protein domain(PFAM)	0.0325234	6.08513e-05	0.000303772	outflow
YniB	protein domain(PFAM)	0.0325234	6.08513e-05	0.000303772	outflow
DUF4767	protein domain(PFAM)	0.0374845	6.13107e-05	0.000305822	outflow
K08643	KEGG orthology	0.0374815	6.13953e-05	0.000306162	outflow
S0140	Virluence(PATRIC)	0.0311174	6.19468e-05	0.000308014	outflow
K01716	KEGG orthology	0.0311174	6.19468e-05	0.000308014	outflow
K02560	KEGG orthology	0.0311174	6.19468e-05	0.000308014	outflow
K02679	KEGG orthology	0.0311174	6.19468e-05	0.000308014	outflow
K06039	KEGG orthology	0.0311174	6.19468e-05	0.000308014	outflow
K07153	KEGG orthology	0.0311174	6.19468e-05	0.000308014	outflow
DUF1375	protein domain(PFAM)	0.0311174	6.19468e-05	0.000308014	outflow
DUF489	protein domain(PFAM)	0.0311174	6.19468e-05	0.000308014	outflow
KicB	protein domain(PFAM)	0.0311174	6.19468e-05	0.000308014	outflow
MucB_RseB_C	protein domain(PFAM)	0.0311174	6.19468e-05	0.000308014	outflow
K05346	KEGG orthology	0.0943732	6.29563e-05	0.000312868	outflow
K01664	KEGG orthology	0.0634041	6.33732e-05	0.000314608	outflow
DUF916	protein domain(PFAM)	0.029639	6.34165e-05	0.000314739	outflow
K19784	KEGG orthology	0.0683707	6.36274e-05	0.00031562	outflow
K09612	KEGG orthology	0.0500872	6.43409e-05	0.000318906	outflow
K02043	KEGG orthology	0.0373771	6.43794e-05	0.000318997	outflow
SF660363_0094	Virluence(PATRIC)	0.022968	6.45049e-05	0.000319214	outflow
K02403	KEGG orthology	0.022968	6.45049e-05	0.000319214	outflow
FlhD	protein domain(PFAM)	0.022968	6.45049e-05	0.000319214	outflow
DUF3272	protein domain(PFAM)	0.026483	6.53033e-05	0.000322944	outflow
K00998	KEGG orthology	0.0373394	6.54914e-05	0.000323585	outflow
KdgT	protein domain(PFAM)	0.0916977	6.59625e-05	0.000325827	outflow
DUF4310	protein domain(PFAM)	0.0361319	6.65647e-05	0.000328716	outflow
RseA_C	protein domain(PFAM)	0.0247471	6.68542e-05	0.000330059	outflow
K05812	KEGG orthology	0.0360397	6.9494e-05	0.000342462	outflow
DTW	protein domain(PFAM)	0.0360397	6.9494e-05	0.000342462	outflow
K00885	KEGG orthology	0.0279322	7.1355e-05	0.000350165	outflow
K06866	KEGG orthology	0.0279322	7.1355e-05	0.000350165	outflow
K09894	KEGG orthology	0.0279322	7.1355e-05	0.000350165	outflow
K09896	KEGG orthology	0.0279322	7.1355e-05	0.000350165	outflow
K11107	KEGG orthology	0.0279322	7.1355e-05	0.000350165	outflow
DUF1040	protein domain(PFAM)	0.0279322	7.1355e-05	0.000350165	outflow
DUF1043	protein domain(PFAM)	0.0279322	7.1355e-05	0.000350165	outflow
YihI	protein domain(PFAM)	0.0279322	7.1355e-05	0.000350165	outflow
PTSIIB_sorb	protein domain(PFAM)	0.120011	7.1587e-05	0.000351211	outflow
DUF3642	protein domain(PFAM)	0.0294081	7.23576e-05	0.000354715	outflow
K19350	KEGG orthology	0.128543	7.26736e-05	0.000355985	outflow
K02531	KEGG orthology	0.0262922	7.37529e-05	0.00036099	outflow
c1633	Virluence(PATRIC)	0.0293383	7.52906e-05	0.00036519	outflow
SFK218_2097	Virluence(PATRIC)	0.0293383	7.52906e-05	0.00036519	outflow
STM474_1300	Virluence(PATRIC)	0.0293383	7.52906e-05	0.00036519	outflow
K00036	KEGG orthology	0.109695	7.50399e-05	0.00036519	outflow
K00363	KEGG orthology	0.0293383	7.52906e-05	0.00036519	outflow
K01146	KEGG orthology	0.0293383	7.52906e-05	0.00036519	outflow
K02299	KEGG orthology	0.0293383	7.52906e-05	0.00036519	outflow
K02609	KEGG orthology	0.0293383	7.52906e-05	0.00036519	outflow
K02846	KEGG orthology	0.0346799	7.4715e-05	0.00036519	outflow
K03181	KEGG orthology	0.0293383	7.52906e-05	0.00036519	outflow
K06073	KEGG orthology	0.0293383	7.52906e-05	0.00036519	outflow
K08350	KEGG orthology	0.0293383	7.52906e-05	0.00036519	outflow
K12147	KEGG orthology	0.0293383	7.52906e-05	0.00036519	outflow
K12518	KEGG orthology	0.0293383	7.52906e-05	0.00036519	outflow
K12519	KEGG orthology	0.0293383	7.52906e-05	0.00036519	outflow
K13053	KEGG orthology	0.0293383	7.52906e-05	0.00036519	outflow
K14762	KEGG orthology	0.0293383	7.52906e-05	0.00036519	outflow
K15536	KEGG orthology	0.0293383	7.52906e-05	0.00036519	outflow
K15827	KEGG orthology	0.0293383	7.52906e-05	0.00036519	outflow
COX3	protein domain(PFAM)	0.0293383	7.52906e-05	0.00036519	outflow
DUF1422	protein domain(PFAM)	0.0293383	7.52906e-05	0.00036519	outflow
DUF2002	protein domain(PFAM)	0.0293383	7.52906e-05	0.00036519	outflow
DUF2509	protein domain(PFAM)	0.0293383	7.52906e-05	0.00036519	outflow
DUF2593	protein domain(PFAM)	0.0293383	7.52906e-05	0.00036519	outflow
DUF2810	protein domain(PFAM)	0.0293383	7.52906e-05	0.00036519	outflow
DUF2919	protein domain(PFAM)	0.0293383	7.52906e-05	0.00036519	outflow
DUF3461	protein domain(PFAM)	0.0293383	7.52906e-05	0.00036519	outflow
MsyB	protein domain(PFAM)	0.0293383	7.52906e-05	0.00036519	outflow
PaaA_PaaC	protein domain(PFAM)	0.0293383	7.52906e-05	0.00036519	outflow
SulA	protein domain(PFAM)	0.0293383	7.52906e-05	0.00036519	outflow
YbjM	protein domain(PFAM)	0.0293383	7.52906e-05	0.00036519	outflow
DUF4947	protein domain(PFAM)	0.0227509	7.56672e-05	0.000366732	outflow
K03481	KEGG orthology	0.0989199	7.65467e-05	0.000370518	outflow
K00574	KEGG orthology	0.101696	7.71388e-05	0.000373192	outflow
MscS_TM	protein domain(PFAM)	0.0369041	7.96976e-05	0.000384878	outflow
K07184	KEGG orthology	0.0261531	8.0548e-05	0.000388485	outflow
K11926	KEGG orthology	0.0261531	8.0548e-05	0.000388485	outflow
Crl	protein domain(PFAM)	0.0261531	8.0548e-05	0.000388485	outflow
Lmon1_020100009188	Virluence(PATRIC)	0.0184941	8.23839e-05	0.00039673	outflow
K19776	KEGG orthology	0.0410908	8.32987e-05	0.000400724	outflow
K09945	KEGG orthology	0.0226119	8.37517e-05	0.000402492	outflow
DUF2076	protein domain(PFAM)	0.0226119	8.37517e-05	0.000402492	outflow
PhyH	protein domain(PFAM)	0.0226119	8.37517e-05	0.000402492	outflow
K04691	KEGG orthology	0.0410503	8.46613e-05	0.000406448	outflow
DUF1803	protein domain(PFAM)	0.0291242	8.49909e-05	0.000407926	outflow
SL1344_2841	Virluence(PATRIC)	0.024391	8.51147e-05	0.000408416	outflow
K08100	KEGG orthology	0.0206276	8.51961e-05	0.000408702	outflow
K06211	KEGG orthology	0.061504	8.85163e-05	0.000423334	outflow
K11905	KEGG orthology	0.0275206	9.12058e-05	0.000435753	outflow
K09780	KEGG orthology	0.0408221	9.274e-05	0.000442242	outflow
K13639	KEGG orthology	0.0455597	9.2699e-05	0.000442242	outflow
SL1344_2538	Virluence(PATRIC)	0.0329475	9.49142e-05	0.000452207	outflow
K03598	KEGG orthology	0.0407564	9.52009e-05	0.000453343	outflow
b2092	Virluence(PATRIC)	0.0329203	9.61958e-05	0.000457618	outflow
K17466	KEGG orthology	0.055764	9.65951e-05	0.000459285	outflow
SEN2801	Virluence(PATRIC)	0.0183076	9.72184e-05	0.000462131	outflow
DUF1398	protein domain(PFAM)	0.0204428	9.86474e-05	0.000468687	outflow
STM14_4033	Virluence(PATRIC)	0.0315619	0.000100122	0.000475572	outflow
TipAS	protein domain(PFAM)	0.117233	0.000101428	0.000481533	outflow
BLUF	protein domain(PFAM)	0.0328103	0.000101534	0.000481915	outflow
K10562	KEGG orthology	0.0576489	0.000102467	0.000486196	outflow
K17195	KEGG orthology	0.068691	0.000102669	0.000486808	outflow
ZipA_C	protein domain(PFAM)	0.0363153	0.000103593	0.000491069	outflow
DUF1027	protein domain(PFAM)	0.0796841	0.000105678	0.0005007	outflow
PapC_N	protein domain(PFAM)	0.037331	0.000107602	0.000508918	outflow
Ribonuclease_T2	protein domain(PFAM)	0.0314043	0.000108492	0.000512741	outflow
SL1344_1247	Virluence(PATRIC)	0.0286543	0.000110578	0.000521944	outflow
K09937	KEGG orthology	0.0271861	0.000111061	0.000523826	outflow
K03732	KEGG orthology	0.0450335	0.000111746	0.000526531	outflow
cazy.GH13_12	CAZyme	0.025566	0.000116307	0.00054638	outflow
K19309	KEGG orthology	0.0490942	0.000117228	0.000550429	outflow
K06120	KEGG orthology	0.0371212	0.000117683	0.000552154	outflow
7TMR-DISMED2	protein domain(PFAM)	0.0202033	0.000119071	0.000558524	outflow
K07663	KEGG orthology	0.0481267	0.00012352	0.000577954	outflow
Ail_Lom	protein domain(PFAM)	0.0238145	0.000124978	0.000584486	outflow
K05823	KEGG orthology	0.0725444	0.000126326	0.000590492	outflow
K13632	KEGG orthology	0.0269623	0.000126552	0.000591403	outflow
K18852	KEGG orthology	0.0297851	0.000126659	0.000591759	outflow
K00855	KEGG orthology	0.0335158	0.000129662	0.000604434	outflow
K00161	KEGG orthology	0.056102	0.0001304	0.000607576	outflow
YycH	protein domain(PFAM)	0.0297168	0.000131288	0.00061141	outflow
K09917	KEGG orthology	0.0200697	0.000132124	0.000614086	outflow
DUF1428	protein domain(PFAM)	0.0200697	0.000132124	0.000614086	outflow
DUF1889	protein domain(PFAM)	0.0200697	0.000132124	0.000614086	outflow
DUF2583	protein domain(PFAM)	0.0200697	0.000132124	0.000614086	outflow
PerC	protein domain(PFAM)	0.0200697	0.000132124	0.000614086	outflow
UPF0181	protein domain(PFAM)	0.0200697	0.000132124	0.000614086	outflow
YdfZ	protein domain(PFAM)	0.0200697	0.000132124	0.000614086	outflow
K10805	KEGG orthology	0.0436697	0.000132255	0.000614392	outflow
Acyl_CoA_thio	protein domain(PFAM)	0.0436697	0.000132255	0.000614392	outflow
K18324	KEGG orthology	0.034615	0.000133499	0.000619627	outflow
K12296	KEGG orthology	0.0282933	0.000134992	0.000625416	outflow
PulG	protein domain(PFAM)	0.0282933	0.000134992	0.000625416	outflow
DUF1656	protein domain(PFAM)	0.0268427	0.00013564	0.000628255	outflow
cazy.GH101	CAZyme	0.0566203	0.000136182	0.000630298	outflow
K03435	KEGG orthology	0.0388487	0.000136374	0.000630764	outflow
ArAE_1_C	protein domain(PFAM)	0.0784073	0.000136337	0.000630764	outflow
K11382	KEGG orthology	0.0309479	0.000136613	0.000631672	outflow
c5444	Virluence(PATRIC)	0.0296252	0.000137743	0.000633471	outflow
Z0360	Virluence(PATRIC)	0.0296252	0.000137743	0.000633471	outflow
Z3841	Virluence(PATRIC)	0.0296252	0.000137743	0.000633471	outflow
K01169	KEGG orthology	0.0296252	0.000137743	0.000633471	outflow
K02255	KEGG orthology	0.0296252	0.000137743	0.000633471	outflow
K06080	KEGG orthology	0.0296252	0.000137743	0.000633471	outflow
K07703	KEGG orthology	0.0296252	0.000137743	0.000633471	outflow
K08324	KEGG orthology	0.0296252	0.000137743	0.000633471	outflow
K10013	KEGG orthology	0.0296252	0.000137743	0.000633471	outflow
K12266	KEGG orthology	0.0296252	0.000137743	0.000633471	outflow
K12290	KEGG orthology	0.0296252	0.000137743	0.000633471	outflow
K12957	KEGG orthology	0.0296252	0.000137743	0.000633471	outflow
K13918	KEGG orthology	0.0296252	0.000137743	0.000633471	outflow
K21087	KEGG orthology	0.0296252	0.000137743	0.000633471	outflow
AstA	protein domain(PFAM)	0.0296252	0.000137743	0.000633471	outflow
DUF1435	protein domain(PFAM)	0.0296252	0.000137743	0.000633471	outflow
RcsF	protein domain(PFAM)	0.0296252	0.000137743	0.000633471	outflow
SIP	protein domain(PFAM)	0.0296252	0.000137743	0.000633471	outflow
YbgS	protein domain(PFAM)	0.0296252	0.000137743	0.000633471	outflow
DUF4828	protein domain(PFAM)	0.0252785	0.000138845	0.000638227	outflow
DUF3574	protein domain(PFAM)	0.0252748	0.000139163	0.000639375	outflow
FxsA	protein domain(PFAM)	0.0321575	0.000139442	0.000640344	outflow
Topo_Zn_Ribbon	protein domain(PFAM)	0.0282191	0.000140603	0.000645043	outflow
K00863	KEGG orthology	0.0704821	0.000141732	0.000649432	outflow
K01223	KEGG orthology	0.12218	0.000142084	0.000650885	outflow
K03366	KEGG orthology	0.0767867	0.000143132	0.000655367	outflow
K02760	KEGG orthology	0.0900569	0.000143853	0.000658347	outflow
K00564	KEGG orthology	0.113086	0.000144394	0.000660663	outflow
K04072	KEGG orthology	0.167734	0.000145378	0.000664682	outflow
K02859	KEGG orthology	0.0308219	0.000145508	0.000665113	outflow
Nitr_red_bet_C	protein domain(PFAM)	0.0484116	0.000145856	0.000666541	outflow
Fimbrial	protein domain(PFAM)	0.0365693	0.000148625	0.000677878	outflow
Lipoprotein_8	protein domain(PFAM)	0.105979	0.00014884	0.000678694	outflow
lmo2588	Virluence(PATRIC)	0.0354598	0.000150591	0.00068618	outflow
K05875	KEGG orthology	0.0331905	0.000150791	0.000686769	outflow
DUF2929	protein domain(PFAM)	0.0307473	0.000151029	0.000687676	outflow
DltD	protein domain(PFAM)	0.0741544	0.000151349	0.000688967	outflow
Mqo	protein domain(PFAM)	0.0343058	0.000153324	0.000697282	outflow
K18888	KEGG orthology	0.0664028	0.000153627	0.000698491	outflow
K03739	KEGG orthology	0.072588	0.000154833	0.000703465	outflow
YiiD_C	protein domain(PFAM)	0.0353125	0.000160479	0.000727884	outflow
K11605	KEGG orthology	0.025034	0.000161184	0.000730731	outflow
Oxidored_molyb	protein domain(PFAM)	0.0403317	0.000163606	0.00074033	outflow
K01674	KEGG orthology	0.0393718	0.000163738	0.000740525	outflow
Carb_anhydrase	protein domain(PFAM)	0.0393718	0.000163738	0.000740525	outflow
K20112	KEGG orthology	0.0279291	0.000164708	0.000744371	outflow
K18692	KEGG orthology	0.077849	0.000166175	0.000750643	outflow
Rv2127	Virluence(PATRIC)	0.0352136	0.000167456	0.000755804	outflow
K11738	KEGG orthology	0.0352136	0.000167456	0.000755804	outflow
Nitr_red_alph_N	protein domain(PFAM)	0.0420991	0.000168332	0.000759289	outflow
K06181	KEGG orthology	0.0383168	0.000168453	0.000759656	outflow
SL1344_0566	Virluence(PATRIC)	0.02644	0.000170969	0.000767502	outflow
Z3062	Virluence(PATRIC)	0.02644	0.000170969	0.000767502	outflow
K00455	KEGG orthology	0.02644	0.000170969	0.000767502	outflow
K02511	KEGG orthology	0.02644	0.000170969	0.000767502	outflow
K07008	KEGG orthology	0.02644	0.000170969	0.000767502	outflow
K11391	KEGG orthology	0.02644	0.000170969	0.000767502	outflow
K13650	KEGG orthology	0.02644	0.000170969	0.000767502	outflow
K19234	KEGG orthology	0.02644	0.000170969	0.000767502	outflow
DUF2755	protein domain(PFAM)	0.02644	0.000170969	0.000767502	outflow
FhuF_C	protein domain(PFAM)	0.02644	0.000170969	0.000767502	outflow
HofP	protein domain(PFAM)	0.02644	0.000170969	0.000767502	outflow
Phageshock_PspG	protein domain(PFAM)	0.02644	0.000170969	0.000767502	outflow
Ring_hydroxyl_A	protein domain(PFAM)	0.02644	0.000170969	0.000767502	outflow
SURF4	protein domain(PFAM)	0.02644	0.000170969	0.000767502	outflow
T6SS_Vgr	protein domain(PFAM)	0.02644	0.000170969	0.000767502	outflow
YejG	protein domain(PFAM)	0.02644	0.000170969	0.000767502	outflow
YmgB	protein domain(PFAM)	0.02644	0.000170969	0.000767502	outflow
PqiA	protein domain(PFAM)	0.0351633	0.000171114	0.000767972	outflow
K08166	KEGG orthology	0.0550717	0.000173283	0.000776591	outflow
cazy.GH13_13	CAZyme	0.0197137	0.000173825	0.000777314	outflow
SL1344_0016	Virluence(PATRIC)	0.0197137	0.000173825	0.000777314	outflow
K00449	KEGG orthology	0.0197137	0.000173825	0.000777314	outflow
2OG-FeII_Oxy	protein domain(PFAM)	0.0197137	0.000173825	0.000777314	outflow
DIOX_N	protein domain(PFAM)	0.0197137	0.000173825	0.000777314	outflow
DUF1996	protein domain(PFAM)	0.0197137	0.000173825	0.000777314	outflow
DUF2236	protein domain(PFAM)	0.0197137	0.000173825	0.000777314	outflow
PCDO_beta_N	protein domain(PFAM)	0.0197137	0.000173825	0.000777314	outflow
DUF4059	protein domain(PFAM)	0.0278186	0.000174877	0.000781654	outflow
DUF494	protein domain(PFAM)	0.0316559	0.000177235	0.000791613	outflow
SL1344_3217	Virluence(PATRIC)	0.0232549	0.000179994	0.000800756	outflow
K04022	KEGG orthology	0.0232549	0.000179994	0.000800756	outflow
K08476	KEGG orthology	0.0232549	0.000179994	0.000800756	outflow
K15722	KEGG orthology	0.0232549	0.000179994	0.000800756	outflow
CedA	protein domain(PFAM)	0.0232549	0.000179994	0.000800756	outflow
DUF1480	protein domain(PFAM)	0.0232549	0.000179994	0.000800756	outflow
DUF2559	protein domain(PFAM)	0.0232549	0.000179994	0.000800756	outflow
DUF2756	protein domain(PFAM)	0.0232549	0.000179994	0.000800756	outflow
LPAM_1	protein domain(PFAM)	0.0232549	0.000179994	0.000800756	outflow
MASE5	protein domain(PFAM)	0.0232549	0.000179994	0.000800756	outflow
Ring_hydroxyl_B	protein domain(PFAM)	0.0232549	0.000179994	0.000800756	outflow
YfcL	protein domain(PFAM)	0.0232549	0.000179994	0.000800756	outflow
Ferrochelatase	protein domain(PFAM)	0.0778035	0.000182625	0.000812075	outflow
K01274	KEGG orthology	0.0327602	0.000183738	0.00081625	outflow
K08320	KEGG orthology	0.0290035	0.000190132	0.000843262	outflow
K02794	KEGG orthology	0.105946	0.000190818	0.000846104	outflow
K00138	KEGG orthology	0.0369971	0.000191006	0.000846741	outflow
Asp1	protein domain(PFAM)	0.0425889	0.000193662	0.000857505	outflow
K00285	KEGG orthology	0.0572442	0.000193868	0.000858211	outflow
ArAE_1	protein domain(PFAM)	0.113557	0.000196467	0.000869103	outflow
K02795	KEGG orthology	0.105443	0.000196921	0.000870907	outflow
K03338	KEGG orthology	0.0723631	0.000198292	0.000876352	outflow
DUF3042	protein domain(PFAM)	0.0358678	0.000199043	0.000879261	outflow
K06899	KEGG orthology	0.0325694	0.00020042	0.000884925	outflow
K11929	KEGG orthology	0.0336804	0.000202187	0.000892308	outflow
SSURE	protein domain(PFAM)	0.0230727	0.000202347	0.000892805	outflow
K00813	KEGG orthology	0.0368319	0.000204102	0.000899702	outflow
cazy.GH13_18	CAZyme	0.0868064	0.000206827	0.00091065	outflow
K06141	KEGG orthology	0.0448959	0.000208688	0.000918411	outflow
K16136	KEGG orthology	0.0312673	0.00021291	0.00093524	outflow
K14393	KEGG orthology	0.0346202	0.000215679	0.000946523	outflow
K01631	KEGG orthology	0.034586	0.000218823	0.000959648	outflow
tetX	AMR(Mustard)	0.0212271	0.000223102	0.000977729	outflow
cazy.GH13_26	CAZyme	0.0228988	0.000226092	0.000988986	outflow
K00141	KEGG orthology	0.0228988	0.000226092	0.000988986	outflow
K08964	KEGG orthology	0.0228988	0.000226092	0.000988986	outflow
K10921	KEGG orthology	0.0228988	0.000226092	0.000988986	outflow
DUF2164	protein domain(PFAM)	0.0228988	0.000226092	0.000988986	outflow
K00430	KEGG orthology	0.035547	0.0002271	0.000992936	outflow
K09915	KEGG orthology	0.0311207	0.000228043	0.000996596	outflow
PRD_Mga	protein domain(PFAM)	0.0273223	0.000228245	0.000997246	outflow
K19810	KEGG orthology	0.0322752	0.000228943	0.00099976	outflow
K09759	KEGG orthology	1.10729	8.52329e-40	1.6028e-35	inflow
DUF3783	protein domain(PFAM)	1.44991	4.93424e-36	4.63942e-32	inflow
K18220	KEGG orthology	1.61733	1.86941e-32	1.17181e-28	inflow
DUF3877	protein domain(PFAM)	0.9138	2.60675e-32	1.2255e-28	inflow
CbiX	protein domain(PFAM)	1.33117	9.19014e-32	3.45641e-28	inflow
Integrase_DNA	protein domain(PFAM)	0.941533	1.68628e-30	5.28507e-27	inflow
K06923	KEGG orthology	1.43991	5.83328e-28	1.56707e-24	inflow
K02190	KEGG orthology	1.33009	7.667e-28	1.80222e-24	inflow
IMP_cyclohyd	protein domain(PFAM)	1.4346	4.53018e-27	9.46555e-24	inflow
DUF1934	protein domain(PFAM)	1.49513	7.71258e-27	1.45035e-23	inflow
DUF1275	protein domain(PFAM)	1.44753	9.66802e-27	1.65279e-23	inflow
DUF3793	protein domain(PFAM)	1.45425	1.11939e-26	1.75418e-23	inflow
SporV_AA	protein domain(PFAM)	1.05232	1.50845e-26	2.18203e-23	inflow
DUF3878	protein domain(PFAM)	0.713819	1.96104e-26	2.6341e-23	inflow
K06396	KEGG orthology	1.4496	2.7056e-26	2.97459e-23	inflow
K06404	KEGG orthology	0.996072	2.84725e-26	2.97459e-23	inflow
CobS	protein domain(PFAM)	1.35226	2.37335e-26	2.97459e-23	inflow
NYN_YacP	protein domain(PFAM)	1.44842	2.83721e-26	2.97459e-23	inflow
SpoVAB	protein domain(PFAM)	1.00274	3.02494e-26	2.99389e-23	inflow
K06403	KEGG orthology	1.05174	3.37408e-26	3.17248e-23	inflow
K02233	KEGG orthology	1.34553	5.11446e-26	4.57987e-23	inflow
CbiK	protein domain(PFAM)	1.31442	5.38924e-26	4.60658e-23	inflow
Hpt	protein domain(PFAM)	1.28418	2.03764e-25	1.66599e-22	inflow
K02189	KEGG orthology	1.1841	2.70172e-25	2.11691e-22	inflow
RsmF_methylt_CI	protein domain(PFAM)	1.26499	3.05431e-25	2.29745e-22	inflow
K06331	KEGG orthology	1.07336	3.51586e-25	2.54291e-22	inflow
DUF1949	protein domain(PFAM)	1.45659	4.80355e-25	3.34559e-22	inflow
DUF896	protein domain(PFAM)	1.28558	5.55077e-25	3.72794e-22	inflow
HTH_30	protein domain(PFAM)	1.45596	9.54062e-25	6.1866e-22	inflow
K06394	KEGG orthology	1.44982	1.17706e-24	7.16137e-22	inflow
K07105	KEGG orthology	1.22903	1.22609e-24	7.16137e-22	inflow
3H	protein domain(PFAM)	1.22903	1.22609e-24	7.16137e-22	inflow
DUF4866	protein domain(PFAM)	0.668776	1.25672e-24	7.16137e-22	inflow
K18640	KEGG orthology	0.865847	1.43505e-24	7.87455e-22	inflow
PrcB_C	protein domain(PFAM)	1.00681	1.46562e-24	7.87455e-22	inflow
CobU	protein domain(PFAM)	1.31096	3.06174e-24	1.59933e-21	inflow
K13052	KEGG orthology	1.00399	3.14999e-24	1.60096e-21	inflow
K01734	KEGG orthology	1.42669	4.57851e-24	2.26576e-21	inflow
K01678	KEGG orthology	1.30274	5.57067e-24	2.68606e-21	inflow
CxxCxxCC	protein domain(PFAM)	1.10217	9.23788e-24	4.34296e-21	inflow
SseB	protein domain(PFAM)	1.12198	1.2158e-23	5.57638e-21	inflow
Spore_III_AE	protein domain(PFAM)	1.41905	1.33593e-23	5.98148e-21	inflow
K10117	KEGG orthology	1.34744	1.83814e-23	8.03867e-21	inflow
K02231	KEGG orthology	1.28449	1.96082e-23	8.2561e-21	inflow
K06392	KEGG orthology	1.23816	1.97567e-23	8.2561e-21	inflow
K11358	KEGG orthology	1.31119	2.8315e-23	1.15753e-20	inflow
ANTAR	protein domain(PFAM)	1.36093	4.71417e-23	1.88617e-20	inflow
DUF815	protein domain(PFAM)	1.33651	5.46608e-23	2.14145e-20	inflow
CbiJ	protein domain(PFAM)	1.18658	7.02707e-23	2.69682e-20	inflow
K16923	KEGG orthology	1.2712	7.67605e-23	2.83036e-20	inflow
K00284	KEGG orthology	1.2897	7.5622e-23	2.83036e-20	inflow
SpoIIIAC	protein domain(PFAM)	1.36626	1.14475e-22	4.13982e-20	inflow
TPK_B1_binding	protein domain(PFAM)	1.36237	1.27438e-22	4.52166e-20	inflow
K06042	KEGG orthology	1.12026	1.30729e-22	4.55252e-20	inflow
CbiG_N	protein domain(PFAM)	1.16534	1.6388e-22	5.60322e-20	inflow
K02227	KEGG orthology	1.21494	1.94746e-22	6.31414e-20	inflow
CobD_Cbib	protein domain(PFAM)	1.21494	1.94746e-22	6.31414e-20	inflow
DUF3854	protein domain(PFAM)	0.49756	1.88971e-22	6.31414e-20	inflow
Hpr_kinase_C	protein domain(PFAM)	1.38449	2.1083e-22	6.71977e-20	inflow
K01677	KEGG orthology	1.30474	2.22162e-22	6.96294e-20	inflow
CbiD	protein domain(PFAM)	1.19473	2.38064e-22	7.339e-20	inflow
CbiC	protein domain(PFAM)	1.17409	2.76335e-22	8.38141e-20	inflow
Hpr_kinase_N	protein domain(PFAM)	1.37827	3.06063e-22	9.13573e-20	inflow
CbiG_C	protein domain(PFAM)	1.15121	3.16907e-22	9.31162e-20	inflow
DEAD_2	protein domain(PFAM)	1.1634	3.29757e-22	9.54014e-20	inflow
DUF4317	protein domain(PFAM)	1.19673	3.8585e-22	1.09938e-19	inflow
HTH_CodY	protein domain(PFAM)	1.03569	3.96085e-22	1.1117e-19	inflow
CodY	protein domain(PFAM)	1.04345	4.93511e-22	1.36478e-19	inflow
K00595	KEGG orthology	1.17837	5.19284e-22	1.41524e-19	inflow
DUF3881	protein domain(PFAM)	0.943858	5.88466e-22	1.58087e-19	inflow
K14761	KEGG orthology	1.25753	7.09446e-22	1.87903e-19	inflow
DBI_PRT	protein domain(PFAM)	1.24457	9.3868e-22	2.45165e-19	inflow
K05934	KEGG orthology	1.09981	1.022e-21	2.63269e-19	inflow
K10844	KEGG orthology	1.11309	1.07485e-21	2.73142e-19	inflow
K07183	KEGG orthology	1.31704	1.15842e-21	2.90455e-19	inflow
K02232	KEGG orthology	1.23214	1.32787e-21	3.28459e-19	inflow
K02278	KEGG orthology	0.772143	1.34493e-21	3.28459e-19	inflow
K10118	KEGG orthology	1.22276	1.45412e-21	3.50572e-19	inflow
DUF624	protein domain(PFAM)	1.19479	1.51179e-21	3.59864e-19	inflow
Spore_III_AB	protein domain(PFAM)	1.31592	1.55474e-21	3.65462e-19	inflow
K06393	KEGG orthology	1.30833	1.87864e-21	4.36146e-19	inflow
K02203	KEGG orthology	0.947203	2.11093e-21	4.84098e-19	inflow
dCache_1	protein domain(PFAM)	1.33532	2.14367e-21	4.85684e-19	inflow
K06023	KEGG orthology	1.34816	2.80103e-21	6.27065e-19	inflow
lmo2825	Virluence(PATRIC)	1.34199	3.38386e-21	7.4863e-19	inflow
K01693	KEGG orthology	1.30185	3.45975e-21	7.56519e-19	inflow
K04517	KEGG orthology	1.34194	4.1301e-21	8.92718e-19	inflow
K00027	KEGG orthology	1.33382	4.30956e-21	9.11202e-19	inflow
Flp1_like	protein domain(PFAM)	0.81744	4.31252e-21	9.11202e-19	inflow
K07706	KEGG orthology	1.32077	5.34267e-21	1.11632e-18	inflow
K03706	KEGG orthology	1.01509	6.67291e-21	1.37895e-18	inflow
K02188	KEGG orthology	1.14868	9.06268e-21	1.85243e-18	inflow
K10119	KEGG orthology	1.19853	1.14885e-20	2.32303e-18	inflow
K06183	KEGG orthology	1.32055	1.70472e-20	3.41036e-18	inflow
K20976	KEGG orthology	0.991168	1.77937e-20	3.52221e-18	inflow
BPL_C	protein domain(PFAM)	1.1309	1.82747e-20	3.57974e-18	inflow
Zn_dep_PLPC	protein domain(PFAM)	1.18101	2.16917e-20	4.20529e-18	inflow
DUF3794	protein domain(PFAM)	1.31787	2.20524e-20	4.23159e-18	inflow
SBP_bac_11	protein domain(PFAM)	1.263	2.23193e-20	4.23953e-18	inflow
DUF4194	protein domain(PFAM)	0.881148	2.29111e-20	4.30844e-18	inflow
K06379	KEGG orthology	1.31281	2.43716e-20	4.5377e-18	inflow
K00768	KEGG orthology	1.23357	3.13043e-20	5.77135e-18	inflow
DUF4364	protein domain(PFAM)	1.30802	3.33722e-20	6.09285e-18	inflow
K06382	KEGG orthology	1.30995	3.39117e-20	6.13183e-18	inflow
K05364	KEGG orthology	1.25065	3.71967e-20	6.66175e-18	inflow
K06940	KEGG orthology	1.00972	3.79068e-20	6.72487e-18	inflow
K09153	KEGG orthology	1.30809	4.31967e-20	7.59171e-18	inflow
K02039	KEGG orthology	1.29736	4.72641e-20	8.17964e-18	inflow
K02647	KEGG orthology	1.30565	4.74119e-20	8.17964e-18	inflow
ASL_C2	protein domain(PFAM)	1.30033	6.76995e-20	1.14693e-17	inflow
dCache_2	protein domain(PFAM)	0.516764	6.74663e-20	1.14693e-17	inflow
K07502	KEGG orthology	0.903601	7.04448e-20	1.18187e-17	inflow
Trp_repressor	protein domain(PFAM)	1.27034	7.10192e-20	1.18187e-17	inflow
K07718	KEGG orthology	1.27732	8.10261e-20	1.33657e-17	inflow
K12528	KEGG orthology	0.971962	8.6027e-20	1.40673e-17	inflow
TPK_catalytic	protein domain(PFAM)	1.29556	9.52156e-20	1.54356e-17	inflow
K02234	KEGG orthology	1.22185	1.00222e-19	1.61084e-17	inflow
K05833	KEGG orthology	1.26989	1.13637e-19	1.81097e-17	inflow
K06442	KEGG orthology	1.28998	1.25586e-19	1.98457e-17	inflow
K05936	KEGG orthology	1.10452	1.32273e-19	2.07282e-17	inflow
PTS_EIIC	protein domain(PFAM)	1.2346	1.81041e-19	2.81361e-17	inflow
Rv0820	Virluence(PATRIC)	1.26899	1.87497e-19	2.89006e-17	inflow
DUF1385	protein domain(PFAM)	1.2854	1.95313e-19	2.98606e-17	inflow
K03779	KEGG orthology	0.656122	2.0903e-19	3.17e-17	inflow
Phosphonate-bd	protein domain(PFAM)	1.28178	2.48099e-19	3.73241e-17	inflow
K00390	KEGG orthology	0.924339	2.58844e-19	3.86315e-17	inflow
DUF1836	protein domain(PFAM)	1.23606	2.67756e-19	3.96469e-17	inflow
K07576	KEGG orthology	1.24216	2.77037e-19	4.07006e-17	inflow
K10254	KEGG orthology	1.18957	2.93036e-19	4.27173e-17	inflow
K06182	KEGG orthology	0.997729	3.3279e-19	4.81394e-17	inflow
ABC_sub_bind	protein domain(PFAM)	1.27226	3.63969e-19	5.22476e-17	inflow
Methyltransf_32	protein domain(PFAM)	1.05671	3.96899e-19	5.6543e-17	inflow
K09936	KEGG orthology	0.964084	4.53525e-19	6.41243e-17	inflow
PBP_like	protein domain(PFAM)	1.25614	5.3998e-19	7.57785e-17	inflow
AzlC	protein domain(PFAM)	1.26227	5.44297e-19	7.58186e-17	inflow
K00375	KEGG orthology	1.25723	6.60366e-19	9.13101e-17	inflow
DMT_YdcZ	protein domain(PFAM)	0.961009	6.74036e-19	9.25201e-17	inflow
MCRA	protein domain(PFAM)	1.17897	7.1376e-19	9.72627e-17	inflow
Beta-Casp	protein domain(PFAM)	1.22489	7.3532e-19	9.94798e-17	inflow
Spore_YabQ	protein domain(PFAM)	1.19702	7.61897e-19	1.02339e-16	inflow
HicB_lk_antitox	protein domain(PFAM)	1.03201	8.60948e-19	1.14824e-16	inflow
K02315	KEGG orthology	1.2403	9.15523e-19	1.21242e-16	inflow
Spore_YtfJ	protein domain(PFAM)	1.23808	1.12978e-18	1.4857e-16	inflow
NEAT	protein domain(PFAM)	0.77092	1.166e-18	1.52269e-16	inflow
K03780	KEGG orthology	0.610513	1.35129e-18	1.75248e-16	inflow
K18345	KEGG orthology	1.09139	1.49937e-18	1.93121e-16	inflow
K00003	KEGG orthology	1.23235	1.64146e-18	2.08565e-16	inflow
K06378	KEGG orthology	1.2404	1.63946e-18	2.08565e-16	inflow
K20340	KEGG orthology	1.10818	1.68952e-18	2.13231e-16	inflow
K07003	KEGG orthology	1.23831	1.84625e-18	2.31459e-16	inflow
K18349	KEGG orthology	1.2134	1.94333e-18	2.40423e-16	inflow
AzlD	protein domain(PFAM)	1.20013	1.93149e-18	2.40423e-16	inflow
Lysozyme_like	protein domain(PFAM)	0.632056	2.07095e-18	2.54537e-16	inflow
K00882	KEGG orthology	1.19774	2.18728e-18	2.65798e-16	inflow
ECF_trnsprt	protein domain(PFAM)	1.2298	2.19084e-18	2.65798e-16	inflow
ECF-ribofla_trS	protein domain(PFAM)	1.24165	2.22515e-18	2.6823e-16	inflow
XdhC_CoxI	protein domain(PFAM)	0.913163	2.33626e-18	2.7983e-16	inflow
K03518	KEGG orthology	1.00362	2.41045e-18	2.8689e-16	inflow
K09157	KEGG orthology	1.24613	2.48585e-18	2.91886e-16	inflow
DUF1351	protein domain(PFAM)	0.624505	2.49899e-18	2.91886e-16	inflow
DUF711	protein domain(PFAM)	1.24613	2.48585e-18	2.91886e-16	inflow
PTS-HPr	protein domain(PFAM)	1.23639	2.58047e-18	2.99542e-16	inflow
DUF3837	protein domain(PFAM)	0.44689	2.64037e-18	3.04614e-16	inflow
Helicase_C_2	protein domain(PFAM)	1.15082	2.90945e-18	3.33611e-16	inflow
K07443	KEGG orthology	1.09871	3.34054e-18	3.8072e-16	inflow
Fer2_2	protein domain(PFAM)	1.05341	3.58117e-18	4.05687e-16	inflow
K11189	KEGG orthology	1.21627	3.66411e-18	4.12597e-16	inflow
K14059	KEGG orthology	1.23896	3.69795e-18	4.13928e-16	inflow
FAD_binding_5	protein domain(PFAM)	1.02891	3.75746e-18	4.18101e-16	inflow
ACT_5	protein domain(PFAM)	1.22625	3.81641e-18	4.22162e-16	inflow
K02038	KEGG orthology	1.2097	3.91609e-18	4.27151e-16	inflow
K06383	KEGG orthology	1.21518	3.92965e-18	4.27151e-16	inflow
TraX	protein domain(PFAM)	1.19052	3.90453e-18	4.27151e-16	inflow
LrgB	protein domain(PFAM)	1.21205	3.99594e-18	4.3186e-16	inflow
K05339	KEGG orthology	1.20559	5.23993e-18	5.63068e-16	inflow
Hpre_diP_synt_I	protein domain(PFAM)	1.20879	5.54142e-18	5.92082e-16	inflow
ATPase_gene1	protein domain(PFAM)	0.79266	5.59684e-18	5.94625e-16	inflow
DUF4145	protein domain(PFAM)	0.889666	5.68887e-18	6.01007e-16	inflow
K07738	KEGG orthology	1.23227	5.93555e-18	6.23564e-16	inflow
K05832	KEGG orthology	1.21192	6.25794e-18	6.53781e-16	inflow
K02224	KEGG orthology	1.09037	6.46563e-18	6.71746e-16	inflow
Ald_Xan_dh_C	protein domain(PFAM)	1.07142	6.90777e-18	7.13739e-16	inflow
K01989	KEGG orthology	1.21916	7.41493e-18	7.61955e-16	inflow
DUF4130	protein domain(PFAM)	1.10647	7.60909e-18	7.77657e-16	inflow
QueT	protein domain(PFAM)	1.17821	7.66131e-18	7.78762e-16	inflow
DUF4080	protein domain(PFAM)	1.03592	8.05669e-18	8.14548e-16	inflow
K21023	KEGG orthology	1.08761	8.38701e-18	8.4341e-16	inflow
Phage_int_SAM_3	protein domain(PFAM)	1.21499	8.72129e-18	8.72361e-16	inflow
K11071	KEGG orthology	1.22135	9.52103e-18	9.47317e-16	inflow
K09888	KEGG orthology	1.1715	1.1866e-17	1.17442e-15	inflow
Aminotran_MocR	protein domain(PFAM)	1.22042	1.25731e-17	1.23789e-15	inflow
K11072	KEGG orthology	1.21142	1.27375e-17	1.24173e-15	inflow
Prismane	protein domain(PFAM)	1.17632	1.27441e-17	1.24173e-15	inflow
K10907	KEGG orthology	1.21486	1.30597e-17	1.26592e-15	inflow
K10112	KEGG orthology	1.21803	1.42818e-17	1.37728e-15	inflow
K02027	KEGG orthology	1.21655	1.5583e-17	1.4951e-15	inflow
K04720	KEGG orthology	1.14013	1.64038e-17	1.56586e-15	inflow
K06390	KEGG orthology	1.20793	1.66783e-17	1.58402e-15	inflow
DUF2344	protein domain(PFAM)	1.18369	1.74339e-17	1.64746e-15	inflow
K12510	KEGG orthology	1.0358	1.93979e-17	1.82389e-15	inflow
K00528	KEGG orthology	1.21082	2.0271e-17	1.8965e-15	inflow
PEP-utilisers_N	protein domain(PFAM)	1.19276	2.23292e-17	2.07872e-15	inflow
K18475	KEGG orthology	1.00402	2.44811e-17	2.26782e-15	inflow
K16786	KEGG orthology	1.20467	2.53101e-17	2.33312e-15	inflow
K06397	KEGG orthology	1.20803	2.63855e-17	2.42039e-15	inflow
K16511	KEGG orthology	1.01172	2.71099e-17	2.45097e-15	inflow
Alpha-amylase_N	protein domain(PFAM)	0.958413	2.6983e-17	2.45097e-15	inflow
YARHG	protein domain(PFAM)	0.792429	2.70918e-17	2.45097e-15	inflow
Wzt_C	protein domain(PFAM)	0.853495	3.04027e-17	2.73551e-15	inflow
Glyco_trans_4_5	protein domain(PFAM)	0.395312	3.13099e-17	2.80373e-15	inflow
MTHFR	protein domain(PFAM)	1.20505	3.24073e-17	2.88824e-15	inflow
K07705	KEGG orthology	1.09225	3.34465e-17	2.9668e-15	inflow
DUF2798	protein domain(PFAM)	0.599433	3.93665e-17	3.47553e-15	inflow
K11527	KEGG orthology	1.07104	4.09678e-17	3.6e-15	inflow
K02036	KEGG orthology	1.17595	4.1535e-17	3.63286e-15	inflow
Peripla_BP_3	protein domain(PFAM)	1.15836	4.3961e-17	3.82725e-15	inflow
K00949	KEGG orthology	1.19824	4.64792e-17	4.02784e-15	inflow
K07979	KEGG orthology	1.19687	4.98746e-17	4.26315e-15	inflow
K03458	KEGG orthology	1.08713	4.9861e-17	4.26315e-15	inflow
K15583	KEGG orthology	1.12013	4.94589e-17	4.26315e-15	inflow
K04083	KEGG orthology	1.19296	5.06169e-17	4.28762e-15	inflow
HSP33	protein domain(PFAM)	1.19296	5.06169e-17	4.28762e-15	inflow
PrgI	protein domain(PFAM)	0.761326	5.22885e-17	4.40935e-15	inflow
K11070	KEGG orthology	1.19199	5.47048e-17	4.59252e-15	inflow
DUF885	protein domain(PFAM)	0.936615	5.79269e-17	4.8414e-15	inflow
K04034	KEGG orthology	1.14364	6.0351e-17	5.02169e-15	inflow
DUF4446	protein domain(PFAM)	0.972845	6.1242e-17	5.07337e-15	inflow
K18350	KEGG orthology	1.13578	6.19414e-17	5.10881e-15	inflow
K00297	KEGG orthology	1.19423	6.30021e-17	5.1736e-15	inflow
K06075	KEGG orthology	1.1674	6.47484e-17	5.29389e-15	inflow
K02371	KEGG orthology	1.15306	6.51212e-17	5.30132e-15	inflow
MobC	protein domain(PFAM)	0.823839	6.55015e-17	5.30929e-15	inflow
K10819	KEGG orthology	1.1246	7.31739e-17	5.90573e-15	inflow
FCD	protein domain(PFAM)	1.19018	7.35332e-17	5.90937e-15	inflow
cazy.GH13_11	CAZyme	0.901275	7.39965e-17	5.92129e-15	inflow
K00611	KEGG orthology	1.18253	8.27921e-17	6.59706e-15	inflow
K10540	KEGG orthology	0.972293	8.33726e-17	6.61528e-15	inflow
LacI	protein domain(PFAM)	1.15539	8.4499e-17	6.67649e-15	inflow
SpoVT_C	protein domain(PFAM)	1.18394	8.77767e-17	6.90644e-15	inflow
K01214	KEGG orthology	0.891721	8.82523e-17	6.91493e-15	inflow
ArgJ	protein domain(PFAM)	1.16677	8.88433e-17	6.93236e-15	inflow
K00805	KEGG orthology	1.17199	9.18365e-17	7.10694e-15	inflow
K06391	KEGG orthology	1.01621	9.15123e-17	7.10694e-15	inflow
PP_kinase_N	protein domain(PFAM)	1.18476	9.43596e-17	7.27226e-15	inflow
K18218	KEGG orthology	1.11887	9.79507e-17	7.51822e-15	inflow
SUA5	protein domain(PFAM)	1.18272	9.87919e-17	7.55196e-15	inflow
K16183	KEGG orthology	0.854498	1.00171e-16	7.62634e-15	inflow
ATP-synt_DE	protein domain(PFAM)	1.10513	1.01828e-16	7.72126e-15	inflow
K05825	KEGG orthology	1.18275	1.02692e-16	7.75553e-15	inflow
K08483	KEGG orthology	1.173	1.096e-16	8.23771e-15	inflow
K00620	KEGG orthology	1.1633	1.09953e-16	8.23771e-15	inflow
K07667	KEGG orthology	1.1316	1.25088e-16	9.33446e-15	inflow
Z2463	Virluence(PATRIC)	1.16772	1.53381e-16	1.14005e-14	inflow
ADSL_C	protein domain(PFAM)	1.1758	1.59813e-16	1.18319e-14	inflow
K02502	KEGG orthology	1.09692	1.65896e-16	1.21862e-14	inflow
Jag_N	protein domain(PFAM)	1.1759	1.65452e-16	1.21862e-14	inflow
SbcCD_C	protein domain(PFAM)	1.17237	1.66886e-16	1.22113e-14	inflow
K07171	KEGG orthology	1.1757	1.70474e-16	1.24255e-14	inflow
K17490	KEGG orthology	0.322614	1.73826e-16	1.26209e-14	inflow
K11184	KEGG orthology	0.721374	1.76841e-16	1.27904e-14	inflow
Peripla_BP_5	protein domain(PFAM)	1.12077	1.77921e-16	1.28191e-14	inflow
GalP_UDP_tr_C	protein domain(PFAM)	1.14367	1.79171e-16	1.28599e-14	inflow
P5CR_dimer	protein domain(PFAM)	1.16506	1.82763e-16	1.30679e-14	inflow
Rrf2	protein domain(PFAM)	1.16611	1.88742e-16	1.34443e-14	inflow
YabP	protein domain(PFAM)	1.17441	1.94924e-16	1.38323e-14	inflow
K07574	KEGG orthology	1.15425	2.02833e-16	1.43394e-14	inflow
K07141	KEGG orthology	0.956415	2.06752e-16	1.45617e-14	inflow
K02037	KEGG orthology	1.16579	2.10188e-16	1.47485e-14	inflow
DUF4355	protein domain(PFAM)	0.552503	2.12387e-16	1.48473e-14	inflow
HAMP	protein domain(PFAM)	1.07948	2.21652e-16	1.5394e-14	inflow
SIR2_2	protein domain(PFAM)	0.857583	2.21843e-16	1.5394e-14	inflow
CRS1_YhbY	protein domain(PFAM)	1.15257	2.3339e-16	1.61356e-14	inflow
GalP_UDP_transf	protein domain(PFAM)	1.13992	2.37016e-16	1.63263e-14	inflow
K12511	KEGG orthology	0.990502	2.51638e-16	1.72703e-14	inflow
SASP	protein domain(PFAM)	1.03646	2.52575e-16	1.72715e-14	inflow
K01681	KEGG orthology	1.15975	2.76763e-16	1.8857e-14	inflow
K06209	KEGG orthology	1.0699	2.84261e-16	1.9298e-14	inflow
K02018	KEGG orthology	0.921734	2.99398e-16	2.02524e-14	inflow
SH3_4	protein domain(PFAM)	1.15278	3.04894e-16	2.05503e-14	inflow
NFACT-R_1	protein domain(PFAM)	1.16313	3.07228e-16	2.06337e-14	inflow
ACCA	protein domain(PFAM)	1.1283	3.47374e-16	2.31644e-14	inflow
SpoIIIAH	protein domain(PFAM)	1.16459	3.46804e-16	2.31644e-14	inflow
Lactamase_B_6	protein domain(PFAM)	1.13196	3.49514e-16	2.32248e-14	inflow
DUF4118	protein domain(PFAM)	1.10219	3.64638e-16	2.41445e-14	inflow
MecA	protein domain(PFAM)	1.02644	3.68535e-16	2.43169e-14	inflow
K06306	KEGG orthology	1.07965	3.73027e-16	2.45272e-14	inflow
K03523	KEGG orthology	1.16337	3.7603e-16	2.46385e-14	inflow
cazy.CBM48	CAZyme	1.13856	3.96243e-16	2.58727e-14	inflow
Put_DNA-bind_N	protein domain(PFAM)	1.162	3.98775e-16	2.5948e-14	inflow
K01996	KEGG orthology	1.12234	4.03474e-16	2.61632e-14	inflow
DUF1700	protein domain(PFAM)	1.04896	4.13745e-16	2.6737e-14	inflow
DUF4250	protein domain(PFAM)	0.915607	4.30668e-16	2.77353e-14	inflow
K06967	KEGG orthology	1.16088	4.4723e-16	2.87036e-14	inflow
cazy.GH13_9	CAZyme	1.15673	4.83936e-16	3.09538e-14	inflow
DUF1858	protein domain(PFAM)	1.09099	5.11931e-16	3.26334e-14	inflow
TrmK	protein domain(PFAM)	1.15867	5.20869e-16	3.3091e-14	inflow
Ald_Xan_dh_C2	protein domain(PFAM)	1.02971	5.28358e-16	3.34538e-14	inflow
MazE_antitoxin	protein domain(PFAM)	1.15721	5.72686e-16	3.61388e-14	inflow
PemK_toxin	protein domain(PFAM)	1.15606	6.10545e-16	3.8399e-14	inflow
K16785	KEGG orthology	1.12765	6.16518e-16	3.86454e-14	inflow
K01754	KEGG orthology	1.14937	6.1894e-16	3.86683e-14	inflow
K19221	KEGG orthology	1.03105	6.37527e-16	3.96976e-14	inflow
OKR_DC_1_C	protein domain(PFAM)	1.09862	6.61749e-16	4.10699e-14	inflow
Dak1_2	protein domain(PFAM)	1.14986	7.41289e-16	4.5855e-14	inflow
K07335	KEGG orthology	1.14977	7.50521e-16	4.6274e-14	inflow
lmo2067	Virluence(PATRIC)	0.977135	7.93005e-16	4.87335e-14	inflow
K10823	KEGG orthology	1.10016	8.01541e-16	4.90977e-14	inflow
K00052	KEGG orthology	1.15054	8.19145e-16	5.00131e-14	inflow
BioY	protein domain(PFAM)	1.14853	9.00705e-16	5.48147e-14	inflow
K06405	KEGG orthology	1.14857	9.18804e-16	5.57358e-14	inflow
Peptidase_A25	protein domain(PFAM)	1.1467	1.02506e-15	6.19813e-14	inflow
NusG_II	protein domain(PFAM)	1.10585	1.0709e-15	6.45456e-14	inflow
SpoIIP	protein domain(PFAM)	1.14515	1.14441e-15	6.87562e-14	inflow
K06012	KEGG orthology	1.14433	1.18075e-15	7.07136e-14	inflow
ALS_ss_C	protein domain(PFAM)	1.14219	1.19298e-15	7.10808e-14	inflow
DUF2229	protein domain(PFAM)	1.1268	1.19445e-15	7.10808e-14	inflow
K20861	KEGG orthology	0.90733	1.27098e-15	7.53966e-14	inflow
Bmp	protein domain(PFAM)	1.14041	1.36314e-15	8.06003e-14	inflow
DUF2220	protein domain(PFAM)	0.706332	1.36727e-15	8.06003e-14	inflow
Peptidase_U4	protein domain(PFAM)	1.13992	1.42639e-15	8.38224e-14	inflow
DUF1540	protein domain(PFAM)	0.864422	1.48484e-15	8.6986e-14	inflow
HTS	protein domain(PFAM)	1.14027	1.51866e-15	8.86906e-14	inflow
DegV	protein domain(PFAM)	1.12499	1.61423e-15	9.39803e-14	inflow
Minor_capsid_2	protein domain(PFAM)	0.576214	1.70068e-15	9.87075e-14	inflow
K01653	KEGG orthology	1.13689	1.73392e-15	1.00327e-13	inflow
K01963	KEGG orthology	1.11723	1.75755e-15	1.01383e-13	inflow
K00651	KEGG orthology	1.13719	1.81046e-15	1.03169e-13	inflow
K01997	KEGG orthology	1.10143	1.80815e-15	1.03169e-13	inflow
Thr_synth_N	protein domain(PFAM)	1.13002	1.80528e-15	1.03169e-13	inflow
UPF0122	protein domain(PFAM)	1.13729	1.79567e-15	1.03169e-13	inflow
CHASE	protein domain(PFAM)	0.575563	1.8319e-15	1.04075e-13	inflow
NUDIX_4	protein domain(PFAM)	1.13089	1.84597e-15	1.04559e-13	inflow
K00821	KEGG orthology	1.12954	2.11387e-15	1.19276e-13	inflow
K02529	KEGG orthology	1.0996	2.11849e-15	1.19276e-13	inflow
PucR	protein domain(PFAM)	0.91575	2.15524e-15	1.20983e-13	inflow
K03816	KEGG orthology	1.13303	2.27083e-15	1.27092e-13	inflow
K07402	KEGG orthology	0.921124	2.41447e-15	1.3473e-13	inflow
K09770	KEGG orthology	0.485044	2.44589e-15	1.35678e-13	inflow
DUF327	protein domain(PFAM)	0.485044	2.44589e-15	1.35678e-13	inflow
HTH_DeoR	protein domain(PFAM)	1.13105	2.46104e-15	1.36117e-13	inflow
K02823	KEGG orthology	1.12917	2.48704e-15	1.36751e-13	inflow
HGD-D	protein domain(PFAM)	1.08153	2.48323e-15	1.36751e-13	inflow
K06518	KEGG orthology	1.08337	2.50217e-15	1.3692e-13	inflow
K11175	KEGG orthology	1.10829	2.50468e-15	1.3692e-13	inflow
Homoserine_dh	protein domain(PFAM)	1.06555	2.55642e-15	1.39343e-13	inflow
DUF4399	protein domain(PFAM)	0.0601796	2.69535e-15	1.46069e-13	inflow
RhgB_N	protein domain(PFAM)	0.0601796	2.69535e-15	1.46069e-13	inflow
K04486	KEGG orthology	1.11861	2.70627e-15	1.4624e-13	inflow
CobA_CobO_BtuR	protein domain(PFAM)	1.0058	2.80957e-15	1.51387e-13	inflow
HTH_27	protein domain(PFAM)	1.09049	2.90664e-15	1.5617e-13	inflow
K17737	KEGG orthology	1.02091	2.9287e-15	1.56907e-13	inflow
K00931	KEGG orthology	1.11624	2.97851e-15	1.59122e-13	inflow
Phage_terminase	protein domain(PFAM)	0.392246	3.07864e-15	1.64005e-13	inflow
K03609	KEGG orthology	1.12255	3.43632e-15	1.82543e-13	inflow
K06406	KEGG orthology	1.12164	3.6761e-15	1.9473e-13	inflow
FbpA	protein domain(PFAM)	1.10651	3.91404e-15	2.06751e-13	inflow
K00702	KEGG orthology	0.849622	4.11052e-15	2.16522e-13	inflow
K00286	KEGG orthology	1.10317	4.14304e-15	2.17625e-13	inflow
K03621	KEGG orthology	1.08061	4.23592e-15	2.21884e-13	inflow
Asp23	protein domain(PFAM)	1.11842	4.80355e-15	2.50919e-13	inflow
Btr_1145	Virluence(PATRIC)	0.848646	4.90409e-15	2.55461e-13	inflow
Dak2	protein domain(PFAM)	1.11674	5.34274e-15	2.77542e-13	inflow
TOBE_2	protein domain(PFAM)	1.10185	5.63903e-15	2.92127e-13	inflow
K01926	KEGG orthology	1.11289	5.68963e-15	2.93938e-13	inflow
K06438	KEGG orthology	1.11494	5.88575e-15	3.03237e-13	inflow
ILVD_EDD	protein domain(PFAM)	1.11327	6.32598e-15	3.25028e-13	inflow
K01687	KEGG orthology	1.11294	6.445e-15	3.30241e-13	inflow
Peripla_BP_1	protein domain(PFAM)	1.0644	6.50898e-15	3.32612e-13	inflow
FtsJ	protein domain(PFAM)	1.08769	6.67538e-15	3.40191e-13	inflow
CbiQ	protein domain(PFAM)	1.08375	6.77967e-15	3.44572e-13	inflow
K06958	KEGG orthology	1.1124	6.90441e-15	3.49293e-13	inflow
FA_synthesis	protein domain(PFAM)	1.06913	6.90971e-15	3.49293e-13	inflow
K05799	KEGG orthology	1.07907	7.09438e-15	3.57667e-13	inflow
K07166	KEGG orthology	1.08922	7.30581e-15	3.67341e-13	inflow
K10188	KEGG orthology	0.570937	7.59675e-15	3.80952e-13	inflow
HTH_WhiA	protein domain(PFAM)	1.08604	7.64941e-15	3.82572e-13	inflow
PTS_EIIA_1	protein domain(PFAM)	0.990694	7.76425e-15	3.87286e-13	inflow
IGPD	protein domain(PFAM)	1.11016	8.09255e-15	4.02594e-13	inflow
K03575	KEGG orthology	1.10836	8.15136e-15	4.04449e-13	inflow
Glyco_tranf_2_5	protein domain(PFAM)	0.826335	8.31574e-15	4.1152e-13	inflow
K03563	KEGG orthology	0.522626	8.44465e-15	4.16802e-13	inflow
Glu_synthase	protein domain(PFAM)	1.10693	8.54448e-15	4.20625e-13	inflow
cazy.CBM34	CAZyme	0.913935	8.64764e-15	4.24592e-13	inflow
DeoRC	protein domain(PFAM)	1.10948	8.67982e-15	4.25062e-13	inflow
K12992	KEGG orthology	0.734434	9.39841e-15	4.59057e-13	inflow
SpoVAD	protein domain(PFAM)	1.10359	9.86879e-15	4.80784e-13	inflow
PadR	protein domain(PFAM)	1.10198	1.13726e-14	5.52613e-13	inflow
K21071	KEGG orthology	1.08888	1.27412e-14	6.17522e-13	inflow
K00537	KEGG orthology	1.063	1.28462e-14	6.21009e-13	inflow
GXGXG	protein domain(PFAM)	1.09863	1.2946e-14	6.23151e-13	inflow
MinE	protein domain(PFAM)	0.867727	1.29568e-14	6.23151e-13	inflow
K03608	KEGG orthology	0.84593	1.32139e-14	6.33897e-13	inflow
LAGLIDADG_WhiA	protein domain(PFAM)	1.07132	1.36098e-14	6.51229e-13	inflow
K03839	KEGG orthology	1.06117	1.39249e-14	6.64611e-13	inflow
K02226	KEGG orthology	1.02296	1.41158e-14	6.72019e-13	inflow
AAA_26	protein domain(PFAM)	1.0857	1.46003e-14	6.93329e-13	inflow
Spore_III_AF	protein domain(PFAM)	0.974691	1.49016e-14	7.04455e-13	inflow
ThiW	protein domain(PFAM)	0.825524	1.49095e-14	7.04455e-13	inflow
Spo0A_C	protein domain(PFAM)	1.07785	1.59381e-14	7.51168e-13	inflow
PARP	protein domain(PFAM)	0.306551	1.61217e-14	7.5792e-13	inflow
K00868	KEGG orthology	1.09815	1.66823e-14	7.82319e-13	inflow
LrgA	protein domain(PFAM)	1.05404	1.80494e-14	8.44326e-13	inflow
K08998	KEGG orthology	1.09298	1.89407e-14	8.8382e-13	inflow
TelA	protein domain(PFAM)	0.979175	1.9496e-14	9.07481e-13	inflow
K04769	KEGG orthology	1.0939	2.00209e-14	9.29613e-13	inflow
K06179	KEGG orthology	1.09242	2.03928e-14	9.44546e-13	inflow
K11145	KEGG orthology	1.09416	2.08582e-14	9.63729e-13	inflow
SPOB_a	protein domain(PFAM)	0.854435	2.14886e-14	9.90424e-13	inflow
NAD_binding_3	protein domain(PFAM)	1.03301	2.25486e-14	1.03674e-12	inflow
K09684	KEGG orthology	0.952642	2.29977e-14	1.05481e-12	inflow
Histidinol_dh	protein domain(PFAM)	1.09192	2.34752e-14	1.07409e-12	inflow
G3P_acyltransf	protein domain(PFAM)	1.05793	2.40064e-14	1.09573e-12	inflow
K07030	KEGG orthology	1.07486	2.41946e-14	1.10165e-12	inflow
Arg_repressor_C	protein domain(PFAM)	1.08824	2.4481e-14	1.11199e-12	inflow
K10541	KEGG orthology	0.862139	2.48334e-14	1.12528e-12	inflow
K07448	KEGG orthology	0.99299	2.49025e-14	1.1257e-12	inflow
K08591	KEGG orthology	1.05427	2.57836e-14	1.16273e-12	inflow
HTH_11	protein domain(PFAM)	1.00393	2.585e-14	1.16294e-12	inflow
K03324	KEGG orthology	1.03128	2.65391e-14	1.19109e-12	inflow
K00965	KEGG orthology	1.07384	2.84441e-14	1.27355e-12	inflow
K01704	KEGG orthology	1.08395	2.86604e-14	1.28019e-12	inflow
K11261	KEGG orthology	0.891795	2.89376e-14	1.28646e-12	inflow
PP_kinase	protein domain(PFAM)	1.08826	2.89026e-14	1.28646e-12	inflow
K09022	KEGG orthology	1.08704	3.0203e-14	1.33955e-12	inflow
K00013	KEGG orthology	1.0873	3.03119e-14	1.34121e-12	inflow
K14170	KEGG orthology	1.08738	3.07399e-14	1.35696e-12	inflow
K02056	KEGG orthology	1.08531	3.12051e-14	1.37427e-12	inflow
Arg_repressor	protein domain(PFAM)	1.08311	3.14116e-14	1.38013e-12	inflow
PTS_IIB	protein domain(PFAM)	0.971353	3.16239e-14	1.38622e-12	inflow
P-II	protein domain(PFAM)	1.06076	3.23503e-14	1.41476e-12	inflow
PRA-CH	protein domain(PFAM)	1.0831	3.25383e-14	1.41968e-12	inflow
K02057	KEGG orthology	1.08364	3.31607e-14	1.44349e-12	inflow
K21012	KEGG orthology	0.44847	3.36856e-14	1.45958e-12	inflow
PelG	protein domain(PFAM)	0.44847	3.36856e-14	1.45958e-12	inflow
H-kinase_dim	protein domain(PFAM)	0.577106	3.43683e-14	1.48574e-12	inflow
Relaxase	protein domain(PFAM)	0.992951	3.4856e-14	1.50337e-12	inflow
ThiI	protein domain(PFAM)	1.06468	3.64645e-14	1.56914e-12	inflow
K05601	KEGG orthology	1.08306	3.69974e-14	1.58844e-12	inflow
S-methyl_trans	protein domain(PFAM)	1.08059	3.78483e-14	1.62127e-12	inflow
OrfB_IS605	protein domain(PFAM)	0.816884	3.79679e-14	1.62269e-12	inflow
K03556	KEGG orthology	0.95796	3.82901e-14	1.63276e-12	inflow
IlvC	protein domain(PFAM)	1.07779	4.05654e-14	1.72587e-12	inflow
K03402	KEGG orthology	1.07734	4.15935e-14	1.76561e-12	inflow
SEN1049	Virluence(PATRIC)	0.388254	4.16957e-14	1.76596e-12	inflow
K03976	KEGG orthology	1.06278	4.32741e-14	1.8287e-12	inflow
M16C_assoc	protein domain(PFAM)	0.934229	4.47153e-14	1.88536e-12	inflow
DUF3879	protein domain(PFAM)	0.198367	4.58013e-14	1.92683e-12	inflow
K07699	KEGG orthology	1.05772	4.61361e-14	1.93227e-12	inflow
GATase_2	protein domain(PFAM)	1.07966	4.60992e-14	1.93227e-12	inflow
YidD	protein domain(PFAM)	1.07783	4.66116e-14	1.94785e-12	inflow
DUF975	protein domain(PFAM)	1.07279	4.69105e-14	1.95599e-12	inflow
DNA_pol3_a_NI	protein domain(PFAM)	0.900001	4.75633e-14	1.97882e-12	inflow
K06407	KEGG orthology	1.06706	5.12463e-14	2.12734e-12	inflow
K09768	KEGG orthology	0.729052	5.27145e-14	2.18347e-12	inflow
K00145	KEGG orthology	1.07617	5.37421e-14	2.22114e-12	inflow
DUF3792	protein domain(PFAM)	1.04434	5.53492e-14	2.28255e-12	inflow
K06283	KEGG orthology	1.01905	5.72791e-14	2.35182e-12	inflow
Glu_syn_central	protein domain(PFAM)	1.07489	5.72061e-14	2.35182e-12	inflow
RACo_C_ter	protein domain(PFAM)	0.81904	5.75092e-14	2.35612e-12	inflow
K01814	KEGG orthology	1.07118	5.82991e-14	2.38329e-12	inflow
SBP_bac_6	protein domain(PFAM)	1.02589	5.93744e-14	2.42199e-12	inflow
HD_5	protein domain(PFAM)	1.05136	6.01244e-14	2.44727e-12	inflow
DUF4867	protein domain(PFAM)	0.78288	6.0385e-14	2.45257e-12	inflow
STM474_3165	Virluence(PATRIC)	0.623834	6.11969e-14	2.48019e-12	inflow
K01571	KEGG orthology	1.06605	6.1416e-14	2.48371e-12	inflow
CsrA	protein domain(PFAM)	0.519765	6.15521e-14	2.48388e-12	inflow
van	AMR(Mustard)	1.06662	6.58066e-14	2.64988e-12	inflow
K02804	KEGG orthology	0.678055	7.05995e-14	2.8368e-12	inflow
PAPS_reduct	protein domain(PFAM)	0.995815	7.30418e-14	2.92868e-12	inflow
K02017	KEGG orthology	0.861358	7.38836e-14	2.95613e-12	inflow
HTH_38	protein domain(PFAM)	1.02056	7.40829e-14	2.95781e-12	inflow
Anti-TRAP	protein domain(PFAM)	0.792729	7.43449e-14	2.96198e-12	inflow
K06398	KEGG orthology	1.04899	8.01988e-14	3.17503e-12	inflow
SdpI	protein domain(PFAM)	0.873347	7.99734e-14	3.17503e-12	inflow
Spore_IV_A	protein domain(PFAM)	1.04899	8.01988e-14	3.17503e-12	inflow
K03711	KEGG orthology	1.05306	8.36674e-14	3.30539e-12	inflow
K00053	KEGG orthology	1.06574	8.66986e-14	3.41796e-12	inflow
K09762	KEGG orthology	1.02986	8.71394e-14	3.42815e-12	inflow
BPD_transp_2	protein domain(PFAM)	1.03459	8.76507e-14	3.44107e-12	inflow
K01995	KEGG orthology	1.03003	9.25203e-14	3.62468e-12	inflow
PDH	protein domain(PFAM)	1.04687	9.62814e-14	3.76418e-12	inflow
K01998	KEGG orthology	1.04023	9.79783e-14	3.82258e-12	inflow
K10947	KEGG orthology	1.05401	9.85495e-14	3.8369e-12	inflow
SNO	protein domain(PFAM)	1.00194	9.97351e-14	3.87504e-12	inflow
K06298	KEGG orthology	1.01138	1.05554e-13	4.09268e-12	inflow
K03719	KEGG orthology	1.03412	1.0866e-13	4.20441e-12	inflow
K03823	KEGG orthology	1.061	1.10052e-13	4.24955e-12	inflow
Flavodoxin_1	protein domain(PFAM)	1.05579	1.14196e-13	4.40054e-12	inflow
K06603	KEGG orthology	0.418628	1.15114e-13	4.42682e-12	inflow
K16787	KEGG orthology	1.02912	1.21402e-13	4.65912e-12	inflow
K03826	KEGG orthology	0.853597	1.24372e-13	4.76338e-12	inflow
K07816	KEGG orthology	1.04854	1.26181e-13	4.82282e-12	inflow
K14051	KEGG orthology	0.680247	1.27382e-13	4.85885e-12	inflow
RnfC_N	protein domain(PFAM)	1.05184	1.28965e-13	4.90928e-12	inflow
K00937	KEGG orthology	1.05946	1.30826e-13	4.97008e-12	inflow
Peripla_BP_4	protein domain(PFAM)	0.980531	1.3371e-13	5.06939e-12	inflow
K06385	KEGG orthology	1.05643	1.3451e-13	5.08946e-12	inflow
K01255	KEGG orthology	1.03601	1.35452e-13	5.11479e-12	inflow
DHODB_Fe-S_bind	protein domain(PFAM)	0.991631	1.39487e-13	5.25661e-12	inflow
K02398	KEGG orthology	0.475281	1.41349e-13	5.31613e-12	inflow
HATPase_c_5	protein domain(PFAM)	0.950674	1.45668e-13	5.46764e-12	inflow
PP_kinase_C	protein domain(PFAM)	1.05766	1.54229e-13	5.77744e-12	inflow
K09787	KEGG orthology	1.05683	1.60556e-13	5.99059e-12	inflow
HATPase_c_2	protein domain(PFAM)	1.03979	1.60424e-13	5.99059e-12	inflow
BpuJI_N	protein domain(PFAM)	0.177227	1.65389e-13	6.15871e-12	inflow
Lipoprotein_9	protein domain(PFAM)	1.04349	1.7016e-13	6.32382e-12	inflow
DUF2201	protein domain(PFAM)	0.879114	1.72549e-13	6.39996e-12	inflow
K00040	KEGG orthology	0.751329	1.73349e-13	6.41698e-12	inflow
K00147	KEGG orthology	1.04039	1.78943e-13	6.61104e-12	inflow
K13643	KEGG orthology	1.02653	1.82283e-13	6.72124e-12	inflow
FlgM	protein domain(PFAM)	0.507048	1.87438e-13	6.89779e-12	inflow
RNase_H_2	protein domain(PFAM)	0.962406	1.96112e-13	7.20291e-12	inflow
K01071	KEGG orthology	1.0505	2.08738e-13	7.65169e-12	inflow
K07216	KEGG orthology	0.602117	2.09147e-13	7.65178e-12	inflow
Aminotran_4	protein domain(PFAM)	1.01025	2.09974e-13	7.66635e-12	inflow
OrfB_Zn_ribbon	protein domain(PFAM)	0.81922	2.10361e-13	7.66635e-12	inflow
K07646	KEGG orthology	1.04279	2.23246e-13	8.12021e-12	inflow
Gln-synt_N	protein domain(PFAM)	1.05002	2.28167e-13	8.28316e-12	inflow
K17319	KEGG orthology	0.805642	2.30882e-13	8.36557e-12	inflow
K10542	KEGG orthology	0.848973	2.427e-13	8.77689e-12	inflow
K11755	KEGG orthology	1.008	2.49335e-13	8.99949e-12	inflow
GTP-bdg_N	protein domain(PFAM)	1.02173	2.50634e-13	9.02905e-12	inflow
K20974	KEGG orthology	0.961178	2.5468e-13	9.15729e-12	inflow
Helicase_RecD	protein domain(PFAM)	1.00261	2.57102e-13	9.22674e-12	inflow
YqfD	protein domain(PFAM)	1.042	2.57622e-13	9.22779e-12	inflow
K02028	KEGG orthology	1.01129	2.67145e-13	9.55069e-12	inflow
K02372	KEGG orthology	1.03463	2.70597e-13	9.61925e-12	inflow
K02824	KEGG orthology	1.04611	2.70574e-13	9.61925e-12	inflow
Methylase_S	protein domain(PFAM)	1.02906	2.70057e-13	9.61925e-12	inflow
Fumerase	protein domain(PFAM)	1.04658	2.75179e-13	9.76366e-12	inflow
SpoIIID	protein domain(PFAM)	0.996361	2.81108e-13	9.95523e-12	inflow
P2	protein domain(PFAM)	0.536712	2.90157e-13	1.02564e-11	inflow
ZapA	protein domain(PFAM)	1.03115	2.98222e-13	1.05217e-11	inflow
Hydin_ADK	protein domain(PFAM)	0.957088	2.99252e-13	1.05383e-11	inflow
K19427	KEGG orthology	1.04427	3.02089e-13	1.06183e-11	inflow
GTP-bdg_M	protein domain(PFAM)	1.01509	3.02666e-13	1.06187e-11	inflow
PDT	protein domain(PFAM)	1.01886	3.03917e-13	1.06428e-11	inflow
K19824	KEGG orthology	1.03916	3.04752e-13	1.06522e-11	inflow
Phage_sheath_1	protein domain(PFAM)	0.71012	3.05319e-13	1.06522e-11	inflow
Germane	protein domain(PFAM)	1.02129	3.07116e-13	1.0695e-11	inflow
Aconitase_C	protein domain(PFAM)	1.0379	3.1496e-13	1.09479e-11	inflow
AIRC	protein domain(PFAM)	1.0325	3.18417e-13	1.10273e-11	inflow
FlaG	protein domain(PFAM)	0.414555	3.1799e-13	1.10273e-11	inflow
K02407	KEGG orthology	0.58239	3.20389e-13	1.10752e-11	inflow
K03571	KEGG orthology	0.941977	3.27707e-13	1.13074e-11	inflow
K07444	KEGG orthology	1.03929	3.38001e-13	1.16412e-11	inflow
K03500	KEGG orthology	1.02049	3.43123e-13	1.1796e-11	inflow
His_kinase	protein domain(PFAM)	1.04035	3.47941e-13	1.19398e-11	inflow
SpoVAC_SpoVAEB	protein domain(PFAM)	1.04132	3.49699e-13	1.19783e-11	inflow
K01588	KEGG orthology	1.03957	3.51471e-13	1.20171e-11	inflow
K06421	KEGG orthology	0.876373	3.7892e-13	1.29321e-11	inflow
K06399	KEGG orthology	1.03185	3.80283e-13	1.29551e-11	inflow
K00930	KEGG orthology	1.03823	3.81303e-13	1.29664e-11	inflow
K01421	KEGG orthology	1.03531	3.82805e-13	1.2986e-11	inflow
K17318	KEGG orthology	0.904683	3.83262e-13	1.2986e-11	inflow
FliD_N	protein domain(PFAM)	0.550874	3.84265e-13	1.29966e-11	inflow
Tn916-Xis	protein domain(PFAM)	0.419733	3.91678e-13	1.32235e-11	inflow
Fumerase_C	protein domain(PFAM)	1.03299	3.94245e-13	1.32863e-11	inflow
K01733	KEGG orthology	0.97928	4.05449e-13	1.36395e-11	inflow
K02414	KEGG orthology	0.507965	4.07192e-13	1.36737e-11	inflow
AIRS	protein domain(PFAM)	0.978561	4.22025e-13	1.41465e-11	inflow
K06400	KEGG orthology	1.03596	4.29781e-13	1.43808e-11	inflow
K07668	KEGG orthology	1.03453	4.4811e-13	1.4941e-11	inflow
DUF4942	protein domain(PFAM)	0.262767	4.47324e-13	1.4941e-11	inflow
K00878	KEGG orthology	0.933184	4.63898e-13	1.544e-11	inflow
TPP_enzyme_M	protein domain(PFAM)	1.03079	4.70384e-13	1.56282e-11	inflow
Alpha-amylase_C	protein domain(PFAM)	1.00158	4.73365e-13	1.56995e-11	inflow
PG_binding_1	protein domain(PFAM)	1.02375	4.77409e-13	1.58058e-11	inflow
K01533	KEGG orthology	1.03034	5.01265e-13	1.65664e-11	inflow
DUF3492	protein domain(PFAM)	0.42743	5.17202e-13	1.70631e-11	inflow
K00058	KEGG orthology	0.932944	5.32018e-13	1.75212e-11	inflow
TetR_C_8	protein domain(PFAM)	1.01144	5.39204e-13	1.77268e-11	inflow
Spermine_synt_N	protein domain(PFAM)	0.770205	5.49104e-13	1.80208e-11	inflow
K03151	KEGG orthology	1.01429	5.6046e-13	1.83381e-11	inflow
K01113	KEGG orthology	0.79515	5.60725e-13	1.83381e-11	inflow
DnaB_2	protein domain(PFAM)	1.01759	5.66805e-13	1.85048e-11	inflow
K01649	KEGG orthology	1.00544	5.71477e-13	1.8625e-11	inflow
HisG	protein domain(PFAM)	1.03069	6.06662e-13	1.97375e-11	inflow
K13940	KEGG orthology	0.673218	6.15607e-13	1.99939e-11	inflow
LeuA_dimer	protein domain(PFAM)	1.03027	6.22193e-13	2.0173e-11	inflow
K00762	KEGG orthology	0.994152	6.35739e-13	2.05767e-11	inflow
CBM_48	protein domain(PFAM)	0.98677	6.43982e-13	2.08077e-11	inflow
Ribonuc_L-PSP	protein domain(PFAM)	1.02685	6.53926e-13	2.10928e-11	inflow
K01740	KEGG orthology	1.01237	6.68039e-13	2.14771e-11	inflow
K10954	KEGG orthology	0.122394	6.68124e-13	2.14771e-11	inflow
TIR_2	protein domain(PFAM)	0.861094	6.88211e-13	2.2085e-11	inflow
5-FTHF_cyc-lig	protein domain(PFAM)	1.02219	6.90001e-13	2.21047e-11	inflow
HK	protein domain(PFAM)	0.962537	6.97657e-13	2.2312e-11	inflow
S6PP	protein domain(PFAM)	0.906451	7.12251e-13	2.274e-11	inflow
zf-HC2	protein domain(PFAM)	0.828878	7.26461e-13	2.31544e-11	inflow
MOSC	protein domain(PFAM)	0.629965	7.37322e-13	2.34608e-11	inflow
DUF188	protein domain(PFAM)	0.693559	7.58592e-13	2.40968e-11	inflow
FliD_C	protein domain(PFAM)	0.566555	7.65153e-13	2.42642e-11	inflow
MreD	protein domain(PFAM)	0.954862	8.33049e-13	2.63729e-11	inflow
Na_Pi_cotrans	protein domain(PFAM)	0.984282	9.07442e-13	2.86798e-11	inflow
DUF550	protein domain(PFAM)	0.0943029	9.2135e-13	2.90704e-11	inflow
K01758	KEGG orthology	1.00875	9.27768e-13	2.92239e-11	inflow
ANF_receptor	protein domain(PFAM)	1.00799	9.40292e-13	2.95689e-11	inflow
AsnC_trans_reg	protein domain(PFAM)	1.02267	9.69852e-13	3.04475e-11	inflow
ABC_trans_CmpB	protein domain(PFAM)	1.0082	1.03015e-12	3.22865e-11	inflow
DUF2194	protein domain(PFAM)	0.440575	1.03344e-12	3.23358e-11	inflow
K02501	KEGG orthology	1.01701	1.04191e-12	3.24927e-11	inflow
DUF3343	protein domain(PFAM)	0.837771	1.04136e-12	3.24927e-11	inflow
Rad52_Rad22	protein domain(PFAM)	0.229091	1.0747e-12	3.34599e-11	inflow
K03412	KEGG orthology	0.549461	1.08677e-12	3.37796e-11	inflow
ACT_7	protein domain(PFAM)	0.998263	1.10232e-12	3.42066e-11	inflow
HD_3	protein domain(PFAM)	1.00921	1.14838e-12	3.55772e-11	inflow
K01854	KEGG orthology	1.01879	1.17936e-12	3.64769e-11	inflow
K03700	KEGG orthology	0.874875	1.18549e-12	3.65946e-11	inflow
PG_binding_4	protein domain(PFAM)	0.980884	1.18901e-12	3.65946e-11	inflow
SBP_bac_8	protein domain(PFAM)	0.904594	1.18718e-12	3.65946e-11	inflow
K01154	KEGG orthology	1.01212	1.32278e-12	4.06454e-11	inflow
K18346	KEGG orthology	1.00778	1.3422e-12	4.11747e-11	inflow
K03415	KEGG orthology	0.519123	1.35311e-12	4.14417e-11	inflow
DUF2971	protein domain(PFAM)	0.652294	1.44419e-12	4.41593e-11	inflow
K13789	KEGG orthology	0.979721	1.46612e-12	4.47572e-11	inflow
K01703	KEGG orthology	1.01353	1.46889e-12	4.47691e-11	inflow
K02556	KEGG orthology	0.574464	1.47562e-12	4.49014e-11	inflow
lmo0691	Virluence(PATRIC)	0.498259	1.49608e-12	4.54505e-11	inflow
DUF4349	protein domain(PFAM)	0.749035	1.52023e-12	4.61095e-11	inflow
SepF	protein domain(PFAM)	0.994637	1.55405e-12	4.70514e-11	inflow
Yop-YscD_cpl	protein domain(PFAM)	0.989517	1.55629e-12	4.70514e-11	inflow
K13626	KEGG orthology	0.494504	1.69582e-12	5.11877e-11	inflow
K01048	KEGG orthology	1.01091	1.74929e-12	5.27169e-11	inflow
K01151	KEGG orthology	0.98169	1.83749e-12	5.52865e-11	inflow
Mob_synth_C	protein domain(PFAM)	0.81259	1.92076e-12	5.76996e-11	inflow
cazy.GT5	CAZyme	1.00262	1.93492e-12	5.8032e-11	inflow
DUF3502	protein domain(PFAM)	0.666842	1.9469e-12	5.82984e-11	inflow
SKI	protein domain(PFAM)	0.951681	1.95064e-12	5.83177e-11	inflow
K03610	KEGG orthology	0.78107	1.97467e-12	5.89424e-11	inflow
K03310	KEGG orthology	0.97623	1.98846e-12	5.92598e-11	inflow
K02242	KEGG orthology	1.00815	1.99821e-12	5.94564e-11	inflow
K02500	KEGG orthology	1.00703	2.01089e-12	5.97391e-11	inflow
CheX	protein domain(PFAM)	0.547402	2.01811e-12	5.98591e-11	inflow
K00335	KEGG orthology	0.967871	2.03923e-12	6.02953e-11	inflow
Zn_ribbon_recom	protein domain(PFAM)	1.00517	2.03869e-12	6.02953e-11	inflow
Z3404	Virluence(PATRIC)	0.814693	2.05112e-12	6.05514e-11	inflow
TnpV	protein domain(PFAM)	0.740647	2.06815e-12	6.09587e-11	inflow
K11928	KEGG orthology	0.947248	2.15974e-12	6.35587e-11	inflow
PLDc	protein domain(PFAM)	0.986806	2.168e-12	6.37019e-11	inflow
K01096	KEGG orthology	0.548562	2.22476e-12	6.52678e-11	inflow
K00826	KEGG orthology	0.968507	2.24531e-12	6.57292e-11	inflow
K02072	KEGG orthology	0.986401	2.24748e-12	6.57292e-11	inflow
K09772	KEGG orthology	0.992788	2.26364e-12	6.6099e-11	inflow
K01999	KEGG orthology	0.993651	2.32335e-12	6.77372e-11	inflow
K10189	KEGG orthology	0.478509	2.3304e-12	6.78378e-11	inflow
K07496	KEGG orthology	0.813617	2.34252e-12	6.8085e-11	inflow
K17828	KEGG orthology	0.996071	2.35789e-12	6.84261e-11	inflow
K06972	KEGG orthology	0.89256	2.37252e-12	6.87447e-11	inflow
K04655	KEGG orthology	0.885458	2.41964e-12	6.99021e-11	inflow
Ribosomal_L7Ae	protein domain(PFAM)	0.947178	2.4199e-12	6.99021e-11	inflow
K01715	KEGG orthology	0.840272	2.46996e-12	7.12387e-11	inflow
Met_gamma_lyase	protein domain(PFAM)	0.987839	2.4738e-12	7.124e-11	inflow
K03615	KEGG orthology	0.976916	2.48905e-12	7.15696e-11	inflow
K00558	KEGG orthology	1.00015	2.50927e-12	7.20408e-11	inflow
Z2550	Virluence(PATRIC)	0.939612	2.5276e-12	7.24566e-11	inflow
AraC_binding	protein domain(PFAM)	0.929365	2.556e-12	7.31591e-11	inflow
K15770	KEGG orthology	0.904661	2.56819e-12	7.33964e-11	inflow
K00853	KEGG orthology	0.907941	2.58294e-12	7.3706e-11	inflow
GerA	protein domain(PFAM)	0.988481	2.58971e-12	7.37872e-11	inflow
Na_Ala_symp	protein domain(PFAM)	0.970418	2.64526e-12	7.52558e-11	inflow
DUF4065	protein domain(PFAM)	0.75088	2.70603e-12	7.68685e-11	inflow
K02073	KEGG orthology	0.989307	2.80456e-12	7.95471e-11	inflow
HrcA	protein domain(PFAM)	0.961949	3.03906e-12	8.59392e-11	inflow
NAD_binding_2	protein domain(PFAM)	0.89258	3.03747e-12	8.59392e-11	inflow
Arginosuc_synth	protein domain(PFAM)	0.976933	3.1443e-12	8.87817e-11	inflow
VanZ	protein domain(PFAM)	0.982062	3.19671e-12	9.01261e-11	inflow
DapB_N	protein domain(PFAM)	0.972331	3.21428e-12	9.04858e-11	inflow
K21600	KEGG orthology	0.989187	3.25124e-12	9.13896e-11	inflow
K00996	KEGG orthology	0.958399	3.28833e-12	9.22942e-11	inflow
Ammonium_transp	protein domain(PFAM)	0.986931	3.31399e-12	9.28755e-11	inflow
FBPase_2	protein domain(PFAM)	0.973573	3.39369e-12	9.49678e-11	inflow
K01591	KEGG orthology	0.962859	3.41876e-12	9.51032e-11	inflow
DUF1292	protein domain(PFAM)	0.989631	3.4039e-12	9.51032e-11	inflow
IreB	protein domain(PFAM)	0.975052	3.41e-12	9.51032e-11	inflow
OMPdecase	protein domain(PFAM)	0.964396	3.41649e-12	9.51032e-11	inflow
DUF2325	protein domain(PFAM)	0.735623	3.49617e-12	9.71131e-11	inflow
FliG_N	protein domain(PFAM)	0.554215	3.55935e-12	9.85768e-11	inflow
TilS_C	protein domain(PFAM)	0.995856	3.5561e-12	9.85768e-11	inflow
SNF	protein domain(PFAM)	0.987954	3.67143e-12	1.01531e-10	inflow
Aconitase	protein domain(PFAM)	0.938822	3.88759e-12	1.07351e-10	inflow
ACT_6	protein domain(PFAM)	0.994734	3.93124e-12	1.08239e-10	inflow
VanW	protein domain(PFAM)	0.989189	3.92807e-12	1.08239e-10	inflow
K02058	KEGG orthology	0.662335	3.96104e-12	1.089e-10	inflow
K03519	KEGG orthology	0.644386	4.00241e-12	1.09876e-10	inflow
DUF218	protein domain(PFAM)	0.994215	4.05159e-12	1.11064e-10	inflow
DUF4860	protein domain(PFAM)	0.581161	4.07235e-12	1.11471e-10	inflow
K19689	KEGG orthology	0.993408	4.15162e-12	1.13476e-10	inflow
K02687	KEGG orthology	0.947866	4.16834e-12	1.13767e-10	inflow
XdhC_C	protein domain(PFAM)	0.84487	4.21322e-12	1.14826e-10	inflow
K00640	KEGG orthology	0.915565	4.33714e-12	1.17966e-10	inflow
K02015	KEGG orthology	0.99087	4.34101e-12	1.17966e-10	inflow
K01652	KEGG orthology	0.987901	4.3542e-12	1.18154e-10	inflow
MotB_plug	protein domain(PFAM)	0.564351	4.37809e-12	1.18631e-10	inflow
K02654	KEGG orthology	0.940621	4.56926e-12	1.23633e-10	inflow
AIRS_C	protein domain(PFAM)	0.909023	4.6083e-12	1.2451e-10	inflow
SCIFF	protein domain(PFAM)	0.403455	4.64166e-12	1.25232e-10	inflow
GMP_synt_C	protein domain(PFAM)	0.915072	4.74878e-12	1.27938e-10	inflow
K03308	KEGG orthology	0.980758	4.83439e-12	1.29872e-10	inflow
Sm_multidrug_ex	protein domain(PFAM)	0.923806	4.83099e-12	1.29872e-10	inflow
ATP-synt_C	protein domain(PFAM)	0.974017	4.88698e-12	1.31098e-10	inflow
SL1344_2071	Virluence(PATRIC)	0.95778	4.91074e-12	1.315e-10	inflow
DUF3825	protein domain(PFAM)	0.455539	4.91596e-12	1.315e-10	inflow
Trns_repr_metal	protein domain(PFAM)	0.98184	4.95447e-12	1.32342e-10	inflow
K07088	KEGG orthology	0.971211	4.97743e-12	1.32767e-10	inflow
K02026	KEGG orthology	0.980239	5.01395e-12	1.33551e-10	inflow
Iso_dh	protein domain(PFAM)	0.936638	5.09891e-12	1.35622e-10	inflow
K01755	KEGG orthology	0.962985	5.1159e-12	1.35882e-10	inflow
K03698	KEGG orthology	0.989805	5.14948e-12	1.36581e-10	inflow
S4_2	protein domain(PFAM)	0.971805	5.18031e-12	1.37205e-10	inflow
K06919	KEGG orthology	0.955738	5.25058e-12	1.38871e-10	inflow
K00847	KEGG orthology	0.988224	5.35234e-12	1.41364e-10	inflow
GARS_A	protein domain(PFAM)	0.900601	5.36943e-12	1.41616e-10	inflow
TSCPD	protein domain(PFAM)	0.986372	5.41206e-12	1.4254e-10	inflow
FlgD	protein domain(PFAM)	0.544963	5.6046e-12	1.47405e-10	inflow
K02416	KEGG orthology	0.569525	5.62578e-12	1.47549e-10	inflow
BcrAD_BadFG	protein domain(PFAM)	0.863811	5.61866e-12	1.47549e-10	inflow
tRNA_NucTran2_2	protein domain(PFAM)	0.972804	5.75983e-12	1.50855e-10	inflow
Peptidase_S55	protein domain(PFAM)	0.976383	5.78062e-12	1.51188e-10	inflow
K10190	KEGG orthology	0.467179	5.86342e-12	1.53141e-10	inflow
Peripla_BP_6	protein domain(PFAM)	0.986409	5.87558e-12	1.53246e-10	inflow
DUF2399	protein domain(PFAM)	0.484677	6.04117e-12	1.57346e-10	inflow
DUF3991	protein domain(PFAM)	0.653452	6.09287e-12	1.58474e-10	inflow
K19265	KEGG orthology	0.876542	6.11757e-12	1.58896e-10	inflow
K03605	KEGG orthology	0.986091	6.16288e-12	1.59852e-10	inflow
CoA_binding	protein domain(PFAM)	0.957442	6.23196e-12	1.61422e-10	inflow
PhdYeFM_antitox	protein domain(PFAM)	0.830584	6.45349e-12	1.6693e-10	inflow
RepA_N	protein domain(PFAM)	0.592682	6.53613e-12	1.68835e-10	inflow
Fe_dep_repress	protein domain(PFAM)	0.979181	6.64453e-12	1.714e-10	inflow
sCache_2	protein domain(PFAM)	0.349598	6.77851e-12	1.74616e-10	inflow
DapB_C	protein domain(PFAM)	0.96159	6.79153e-12	1.74712e-10	inflow
K01738	KEGG orthology	0.92826	7.15912e-12	1.83666e-10	inflow
Glyco_hydro_18	protein domain(PFAM)	0.970403	7.14948e-12	1.83666e-10	inflow
DUF4869	protein domain(PFAM)	0.459847	7.31628e-12	1.87442e-10	inflow
ATP_bind_2	protein domain(PFAM)	0.971647	7.33403e-12	1.87641e-10	inflow
Methyltranf_PUA	protein domain(PFAM)	0.948209	7.44332e-12	1.90179e-10	inflow
VirC1	protein domain(PFAM)	0.467393	7.51862e-12	1.91842e-10	inflow
OKR_DC_1	protein domain(PFAM)	0.977472	7.54953e-12	1.9237e-10	inflow
K07173	KEGG orthology	0.957485	7.61044e-12	1.9366e-10	inflow
K02040	KEGG orthology	0.923507	7.66249e-12	1.9472e-10	inflow
K18429	KEGG orthology	0.348685	7.70003e-12	1.9541e-10	inflow
CPSase_sm_chain	protein domain(PFAM)	0.966338	7.78427e-12	1.97282e-10	inflow
EAL	protein domain(PFAM)	0.942486	7.85202e-12	1.98731e-10	inflow
LuxS	protein domain(PFAM)	0.956821	7.87145e-12	1.98955e-10	inflow
K03524	KEGG orthology	0.919206	7.96244e-12	2.00715e-10	inflow
AlaDh_PNT_C	protein domain(PFAM)	0.943419	7.96071e-12	2.00715e-10	inflow
FapA	protein domain(PFAM)	0.505528	8.17779e-12	2.05868e-10	inflow
YbbR	protein domain(PFAM)	0.948732	8.42591e-12	2.1183e-10	inflow
DNA_methylase	protein domain(PFAM)	0.9659	8.75775e-12	2.19879e-10	inflow
Peptidase_M29	protein domain(PFAM)	0.978574	8.9245e-12	2.23767e-10	inflow
IlvN	protein domain(PFAM)	0.978465	9.04102e-12	2.26387e-10	inflow
K07775	KEGG orthology	0.949751	9.06632e-12	2.26718e-10	inflow
K00459	KEGG orthology	0.897114	9.08378e-12	2.26853e-10	inflow
K02422	KEGG orthology	0.508752	9.31091e-12	2.32217e-10	inflow
K09681	KEGG orthology	0.965835	9.60081e-12	2.3913e-10	inflow
Terminase_1	protein domain(PFAM)	0.773026	9.67392e-12	2.40632e-10	inflow
K05350	KEGG orthology	0.69277	9.68892e-12	2.40687e-10	inflow
K10441	KEGG orthology	0.850897	9.80035e-12	2.43134e-10	inflow
K07029	KEGG orthology	0.907558	1.02197e-11	2.53203e-10	inflow
GntR	protein domain(PFAM)	0.828753	1.02757e-11	2.54256e-10	inflow
PLDc_N	protein domain(PFAM)	0.972131	1.07562e-11	2.65796e-10	inflow
Recombinase	protein domain(PFAM)	0.97466	1.07787e-11	2.66001e-10	inflow
Flavodoxin_3	protein domain(PFAM)	0.968481	1.08038e-11	2.66272e-10	inflow
MCM	protein domain(PFAM)	0.937468	1.10211e-11	2.71271e-10	inflow
DUF4340	protein domain(PFAM)	0.896334	1.14651e-11	2.81831e-10	inflow
K00609	KEGG orthology	0.934899	1.159e-11	2.8453e-10	inflow
cazy.GH13	CAZyme	0.969628	1.16382e-11	2.8534e-10	inflow
RecO_N_2	protein domain(PFAM)	0.840632	1.17031e-11	2.86558e-10	inflow
Phage_sheath_1C	protein domain(PFAM)	0.6702	1.17754e-11	2.87954e-10	inflow
CheC	protein domain(PFAM)	0.530354	1.1794e-11	2.88035e-10	inflow
HTH_Crp_2	protein domain(PFAM)	0.900897	1.1838e-11	2.88735e-10	inflow
K04042	KEGG orthology	0.925991	1.18678e-11	2.89084e-10	inflow
K02389	KEGG orthology	0.534336	1.20475e-11	2.92708e-10	inflow
Citrate_synt	protein domain(PFAM)	0.972574	1.20476e-11	2.92708e-10	inflow
K21064	KEGG orthology	0.911247	1.20991e-11	2.932e-10	inflow
PhoU	protein domain(PFAM)	0.87057	1.2094e-11	2.932e-10	inflow
Acyl-ACP_TE	protein domain(PFAM)	0.953284	1.21333e-11	2.9365e-10	inflow
cNMP_binding	protein domain(PFAM)	0.910156	1.24692e-11	3.01393e-10	inflow
Aminotran_3	protein domain(PFAM)	0.932596	1.2512e-11	3.02038e-10	inflow
K01786	KEGG orthology	0.828247	1.28776e-11	3.10466e-10	inflow
K10440	KEGG orthology	0.840352	1.30203e-11	3.13504e-10	inflow
K05966	KEGG orthology	0.763849	1.31054e-11	3.15149e-10	inflow
AsnA	protein domain(PFAM)	0.969094	1.31402e-11	3.15583e-10	inflow
PAS_3	protein domain(PFAM)	0.898494	1.34436e-11	3.22457e-10	inflow
K07726	KEGG orthology	0.94009	1.3545e-11	3.24477e-10	inflow
Fe_dep_repr_C	protein domain(PFAM)	0.969453	1.36447e-11	3.26448e-10	inflow
FliG_C	protein domain(PFAM)	0.547131	1.38445e-11	3.30807e-10	inflow
K21019	KEGG orthology	0.400529	1.39378e-11	3.32615e-10	inflow
YjfB_motility	protein domain(PFAM)	0.394373	1.40045e-11	3.33783e-10	inflow
K01647	KEGG orthology	0.969492	1.40432e-11	3.34282e-10	inflow
malic	protein domain(PFAM)	0.960428	1.41456e-11	3.36293e-10	inflow
DUF4160	protein domain(PFAM)	0.638951	1.42134e-11	3.37479e-10	inflow
MerR	protein domain(PFAM)	0.892527	1.44787e-11	3.42913e-10	inflow
SMC_hinge	protein domain(PFAM)	0.948066	1.44634e-11	3.42913e-10	inflow
Carboxyl_trans	protein domain(PFAM)	0.917328	1.4671e-11	3.4703e-10	inflow
Peptidase_U32_C	protein domain(PFAM)	0.952867	1.46992e-11	3.47259e-10	inflow
NAD_binding_7	protein domain(PFAM)	0.90612	1.49862e-11	3.53596e-10	inflow
CAP	protein domain(PFAM)	0.855952	1.50977e-11	3.5578e-10	inflow
K15212	KEGG orthology	0.795925	1.51366e-11	3.56249e-10	inflow
K18908	KEGG orthology	0.778112	1.52673e-11	3.58876e-10	inflow
K00394	KEGG orthology	0.516678	1.54026e-11	3.61605e-10	inflow
DAGK_cat	protein domain(PFAM)	0.901851	1.54607e-11	3.62516e-10	inflow
CAT_RBD	protein domain(PFAM)	0.698009	1.5525e-11	3.63571e-10	inflow
K01582	KEGG orthology	0.873933	1.55814e-11	3.64437e-10	inflow
K03431	KEGG orthology	0.922355	1.5653e-11	3.65658e-10	inflow
PBP_like_2	protein domain(PFAM)	0.909298	1.56852e-11	3.65955e-10	inflow
DUF5592	protein domain(PFAM)	0.25517	1.57824e-11	3.67768e-10	inflow
K03705	KEGG orthology	0.92371	1.59427e-11	3.70583e-10	inflow
SbcD_C	protein domain(PFAM)	0.882375	1.59289e-11	3.70583e-10	inflow
K01940	KEGG orthology	0.946509	1.60843e-11	3.73414e-10	inflow
GyrI-like	protein domain(PFAM)	0.939188	1.62645e-11	3.77131e-10	inflow
K09766	KEGG orthology	0.405185	1.63105e-11	3.77734e-10	inflow
FMN_red	protein domain(PFAM)	0.881086	1.65128e-11	3.81609e-10	inflow
MgtE_N	protein domain(PFAM)	0.9454	1.65185e-11	3.81609e-10	inflow
ACT	protein domain(PFAM)	0.832093	1.65552e-11	3.81988e-10	inflow
DndB	protein domain(PFAM)	0.419488	1.66999e-11	3.84855e-10	inflow
Malic_M	protein domain(PFAM)	0.956595	1.69254e-11	3.89574e-10	inflow
K03617	KEGG orthology	0.96499	1.70825e-11	3.92708e-10	inflow
Carbam_trans_N	protein domain(PFAM)	0.944485	1.72886e-11	3.96963e-10	inflow
K02025	KEGG orthology	0.955142	1.75015e-11	4.0136e-10	inflow
DUF4179	protein domain(PFAM)	0.635956	1.77382e-11	4.06293e-10	inflow
RecU	protein domain(PFAM)	0.821688	1.78645e-11	4.08689e-10	inflow
BPL_LplA_LipB	protein domain(PFAM)	0.901002	1.80407e-11	4.12217e-10	inflow
Flg_hook	protein domain(PFAM)	0.553907	1.80857e-11	4.12745e-10	inflow
K02770	KEGG orthology	0.847297	1.83415e-11	4.18074e-10	inflow
K06952	KEGG orthology	0.451044	1.84187e-11	4.19327e-10	inflow
STM14_2591	Virluence(PATRIC)	0.915251	1.87916e-11	4.27298e-10	inflow
ThrE_2	protein domain(PFAM)	0.961635	1.91363e-11	4.34612e-10	inflow
K01008	KEGG orthology	0.784218	1.92225e-11	4.36042e-10	inflow
K00557	KEGG orthology	0.744461	1.92973e-11	4.37211e-10	inflow
K06997	KEGG orthology	0.901645	1.94242e-11	4.39556e-10	inflow
SBP_bac_1	protein domain(PFAM)	0.857174	2.00422e-11	4.52997e-10	inflow
Haem_degrading	protein domain(PFAM)	0.598001	2.05857e-11	4.64723e-10	inflow
K01914	KEGG orthology	0.959859	2.08613e-11	4.70379e-10	inflow
K15581	KEGG orthology	0.866897	2.12166e-11	4.77817e-10	inflow
K10798	KEGG orthology	0.272636	2.14558e-11	4.82628e-10	inflow
K04758	KEGG orthology	0.958856	2.24238e-11	5.03798e-10	inflow
Macro	protein domain(PFAM)	0.946153	2.2517e-11	5.05289e-10	inflow
HK97-gp10_like	protein domain(PFAM)	0.573823	2.2608e-11	5.06725e-10	inflow
K02410	KEGG orthology	0.543402	2.26558e-11	5.07193e-10	inflow
PDDEXK_9	protein domain(PFAM)	0.846359	2.36238e-11	5.28234e-10	inflow
FliW	protein domain(PFAM)	0.466148	2.36646e-11	5.28518e-10	inflow
K07007	KEGG orthology	0.890868	2.3838e-11	5.31761e-10	inflow
K02483	KEGG orthology	0.954171	2.44805e-11	5.44916e-10	inflow
GARS_N	protein domain(PFAM)	0.938027	2.44857e-11	5.44916e-10	inflow
DNA_pol_B_exo1	protein domain(PFAM)	0.538458	2.46109e-11	5.47055e-10	inflow
DRTGG	protein domain(PFAM)	0.941415	2.49245e-11	5.53371e-10	inflow
cazy.GH1	CAZyme	0.811565	2.50023e-11	5.54443e-10	inflow
Baseplate_J	protein domain(PFAM)	0.726455	2.53206e-11	5.60841e-10	inflow
DctP	protein domain(PFAM)	0.830776	2.54307e-11	5.62617e-10	inflow
K02020	KEGG orthology	0.776656	2.68435e-11	5.93175e-10	inflow
K07459	KEGG orthology	0.763659	2.69043e-11	5.9382e-10	inflow
K00262	KEGG orthology	0.892453	2.80874e-11	6.18481e-10	inflow
K08384	KEGG orthology	0.909562	2.80772e-11	6.18481e-10	inflow
OST-HTH	protein domain(PFAM)	0.693033	2.81307e-11	6.18711e-10	inflow
K01714	KEGG orthology	0.825746	2.82701e-11	6.21052e-10	inflow
DUF4885	protein domain(PFAM)	0.113499	2.83502e-11	6.22083e-10	inflow
K00018	KEGG orthology	0.942742	2.84233e-11	6.22235e-10	inflow
FliS	protein domain(PFAM)	0.501255	2.84134e-11	6.22235e-10	inflow
K09706	KEGG orthology	0.459079	2.9356e-11	6.41908e-10	inflow
K07404	KEGG orthology	0.794457	2.98992e-11	6.53026e-10	inflow
MannoseP_isomer	protein domain(PFAM)	0.768836	3.00972e-11	6.56587e-10	inflow
MinC_C	protein domain(PFAM)	0.750961	3.09573e-11	6.74568e-10	inflow
Mem_trans	protein domain(PFAM)	0.934686	3.17068e-11	6.90101e-10	inflow
Bac_export_2	protein domain(PFAM)	0.567526	3.24445e-11	7.0534e-10	inflow
GATase_3	protein domain(PFAM)	0.92083	3.3088e-11	7.18499e-10	inflow
3HCDH	protein domain(PFAM)	0.845907	3.42253e-11	7.42337e-10	inflow
Glyco_hydro_1	protein domain(PFAM)	0.825461	3.562e-11	7.71698e-10	inflow
CM_2	protein domain(PFAM)	0.929564	3.60899e-11	7.80979e-10	inflow
K19954	KEGG orthology	0.578403	3.6899e-11	7.9757e-10	inflow
Sortase	protein domain(PFAM)	0.935247	3.74829e-11	8.0926e-10	inflow
GLF	protein domain(PFAM)	0.936317	3.92447e-11	8.46325e-10	inflow
SL1344_4117	Virluence(PATRIC)	0.736188	3.96532e-11	8.54156e-10	inflow
K01356	KEGG orthology	0.859086	4.07554e-11	8.76894e-10	inflow
K00845	KEGG orthology	0.862053	4.1022e-11	8.81621e-10	inflow
R3H	protein domain(PFAM)	0.908149	4.20424e-11	9.02521e-10	inflow
Mannitol_dh_C	protein domain(PFAM)	0.876296	4.28027e-11	9.17792e-10	inflow
K17320	KEGG orthology	0.746464	4.33509e-11	9.28489e-10	inflow
LytR_cpsA_psr	protein domain(PFAM)	0.899017	4.3729e-11	9.35521e-10	inflow
Glt_symporter	protein domain(PFAM)	0.693645	4.4439e-11	9.49632e-10	inflow
K04761	KEGG orthology	0.916503	4.46258e-11	9.5254e-10	inflow
K19338	KEGG orthology	0.895418	4.47803e-11	9.54059e-10	inflow
Pterin_bind	protein domain(PFAM)	0.931567	4.47984e-11	9.54059e-10	inflow
K04114	KEGG orthology	0.938422	4.56503e-11	9.71102e-10	inflow
Zot	protein domain(PFAM)	0.378327	4.57042e-11	9.71149e-10	inflow
K09692	KEGG orthology	0.713604	4.58009e-11	9.72106e-10	inflow
K00765	KEGG orthology	0.944048	4.61877e-11	9.77007e-10	inflow
K02396	KEGG orthology	0.548395	4.61823e-11	9.77007e-10	inflow
DUF1002	protein domain(PFAM)	0.647909	4.61386e-11	9.77007e-10	inflow
MgtE	protein domain(PFAM)	0.940189	4.62627e-11	9.77495e-10	inflow
K03411	KEGG orthology	0.471129	4.65168e-11	9.80659e-10	inflow
CheD	protein domain(PFAM)	0.471129	4.65168e-11	9.80659e-10	inflow
PLDc_2	protein domain(PFAM)	0.815859	4.68045e-11	9.85621e-10	inflow
2-Hacid_dh	protein domain(PFAM)	0.808549	4.72243e-11	9.93347e-10	inflow
K00850	KEGG orthology	0.923707	4.7365e-11	9.95195e-10	inflow
K07533	KEGG orthology	0.922187	4.75343e-11	9.97636e-10	inflow
ALGX	protein domain(PFAM)	0.894851	4.82128e-11	1.01075e-09	inflow
K19082	KEGG orthology	0.702089	4.84153e-11	1.01386e-09	inflow
NodS	protein domain(PFAM)	0.840763	4.85486e-11	1.01552e-09	inflow
K21011	KEGG orthology	0.514364	4.86581e-11	1.01668e-09	inflow
K00548	KEGG orthology	0.933901	4.95777e-11	1.03475e-09	inflow
YcgR_2	protein domain(PFAM)	0.365123	4.97759e-11	1.03773e-09	inflow
K01583	KEGG orthology	0.541633	5.05077e-11	1.05074e-09	inflow
Phos_pyr_kin	protein domain(PFAM)	0.833777	5.05116e-11	1.05074e-09	inflow
K02854	KEGG orthology	0.813633	5.06795e-11	1.05307e-09	inflow
oligo_HPY	protein domain(PFAM)	0.941258	5.15232e-11	1.06942e-09	inflow
K07506	KEGG orthology	0.906703	5.16578e-11	1.07103e-09	inflow
LytTR	protein domain(PFAM)	0.862336	5.19272e-11	1.07543e-09	inflow
Peptidase_M18	protein domain(PFAM)	0.906086	5.22667e-11	1.08127e-09	inflow
DUF2304	protein domain(PFAM)	0.651175	5.43103e-11	1.12231e-09	inflow
K01790	KEGG orthology	0.934308	5.51589e-11	1.1386e-09	inflow
K07095	KEGG orthology	0.886189	5.63976e-11	1.16289e-09	inflow
K06409	KEGG orthology	0.90899	5.7284e-11	1.17987e-09	inflow
K03734	KEGG orthology	0.899548	5.83374e-11	1.20026e-09	inflow
Peptidase_A24	protein domain(PFAM)	0.92296	5.89447e-11	1.21143e-09	inflow
K00926	KEGG orthology	0.86444	5.91469e-11	1.21293e-09	inflow
HTH_6	protein domain(PFAM)	0.932699	5.91044e-11	1.21293e-09	inflow
DctQ	protein domain(PFAM)	0.780654	5.95414e-11	1.21969e-09	inflow
[truncated: 2,464 more rows]

## Sheet: S Table 4
# functional classes associated with inflow and outflow
Associated functional class (adjusted p-value < 10-3)	Fraction of inflow-associated terms (%)	Fraction of outflow-associated terms (%)
Virulence factor (PATRIC)	13.2877	15.0685
Mobile genetic element (MGE) (PFAM)	32.3529	0
Storage carbohydrate (CAZyme)	60	0
Nutrient (Saccharide, polyol, lipid) transport (KEGG module)	25.7353	7.35294
Cofactor and vitamin (KEGG module)	17.801	5.75916
Amino acid metabolism (KEGG modules)	31.6239	3.84615
Drug efflux/transport (KEGG module)	5.95238	10.7143
PTS system (KEGG module)	4.54545	20.4545
Toluene degradation (KEGG module)	5	35
Fluorobenzoate degradation (KEGG module)	5.55556	50
Xylene degradation (KEGG module)	14.7059	38.2353
Benzoate degradation (KEGG module)	25	43
ABC transporter (KEGG module)	43.6893	52.8155

## Sheet: S Table 5
# Summary of the simulated growth rates for 34 TCS and 30 PCS GEMs based on four different dietary inputs.
MSP	Group	High Fiber, Plant	High Fiber, Omnivorous	High Protein, Plant	High Protein, Omnivorous
msp_0013	PCS	0.712768	0.264643	0.588245	0.437725
msp_0017	PCS	2.13194	2.14722	1.99449	3.49418
msp_0029	PCS	1.87729	1.41574	1.9638	2.04691
msp_0048	PCS	2.13194	2.14722	1.99449	3.49418
msp_0055	PCS	0.712768	0.264643	0.588245	0.437725
msp_0068	PCS	2.13194	2.14722	1.99449	3.35277
msp_0071	PCS	0.712768	0.264643	0.588245	0.437725
msp_0072	PCS	1.30914	1.41574	1.87916	2.04691
msp_0075	PCS	1.30914	1.41574	1.87916	2.04691
msp_0079	PCS	1.32971	1.41574	1.26178	1.80631
msp_0093	PCS	2.13194	2.14722	1.99449	3.49418
msp_0110	PCS	1.71897	2.14722	1.99449	3.12188
msp_0125	PCS	0.712768	0.264643	0.588245	0.437725
msp_0141	PCS	0.712768	0.264643	0.588245	0.437725
msp_0172	PCS	0.712768	0.264643	0.588245	0.437725
msp_0188	PCS	0.712768	0.264643	0.588245	0.437725
msp_0236	PCS	0.712768	0.264643	0.588245	0.437725
msp_0301	PCS	0.712768	0.264643	0.588245	0.437725
msp_0331	PCS	0.712768	0.264643	0.588245	0.437725
msp_0346	PCS	1.21047	1.21026	1.21047	1.20974
msp_0388	PCS	0.712768	0.264643	0.588245	0.437725
msp_0422	PCS	1.26142	1.26107	1.26142	1.26053
msp_0436	PCS	0.712768	0.264643	0.588245	0.437725
msp_0468	PCS	0.712768	0.264643	0.588245	0.437725
msp_0473c	PCS	0.712768	0.264643	0.588245	0.437725
msp_0506	PCS	1.72054	1.41574	1.9638	2.04691
msp_0572	PCS	0.712768	0.264643	0.588245	0.437725
msp_0769	PCS	1.2047	1.20451	1.2047	1.20399
msp_0898	PCS	0.712768	0.264643	0.588245	0.437725
msp_0906	PCS	0.712768	0.264643	0.588245	0.437725
msp_0014	TCS	0.712768	0.264643	0.588245	0.437725
msp_0044	TCS	0.712768	0.264643	0.588245	0.437725
msp_0052	TCS	0.712768	0.264643	0.588245	0.437725
msp_0066	TCS	0.712768	0.264643	0.588245	0.437725
msp_0086	TCS	1.26142	1.26107	1.26142	1.26053
msp_0112	TCS	0.712768	0.264643	0.588245	0.437725
msp_0153	TCS	0.712768	0.264643	0.588245	0.437725
msp_0158	TCS	1.87729	1.41574	1.9638	2.04691
msp_0297	TCS	0.712768	0.264643	0.588245	0.437725
msp_0308	TCS	1.21047	1.21026	1.21047	1.20974
msp_0315	TCS	0.712768	0.264643	0.588245	0.437725
msp_0362	TCS	1.26142	1.26107	1.26142	1.26053
msp_0364	TCS	0.712768	0.264643	0.588245	0.437725
msp_0522	TCS	0.712768	0.264643	0.588245	0.437725
msp_0545	TCS	0.712768	0.264643	0.588245	0.437725
msp_0573	TCS	0.712768	0.264643	0.588245	0.437725
msp_0621	TCS	1.2047	1.20451	1.2047	1.20399
msp_0645	TCS	0.712768	0.264643	0.588245	0.437725
msp_0665	TCS	0.712768	0.264643	0.588245	0.437725
msp_0671	TCS	0.712768	0.264643	0.588245	0.437725
msp_0697	TCS	1.20184	1.20184	1.20184	1.20184
msp_0713	TCS	0.712768	0.264643	0.588245	0.437725
msp_0757	TCS	0.712768	0.264643	0.588245	0.437725
msp_0760	TCS	0.712768	0.264643	0.588245	0.437725
msp_0845	TCS	0.712768	0.264643	0.588245	0.437725
msp_0856	TCS	0.712768	0.264643	0.588245	0.437725
msp_0877	TCS	0.712768	0.264643	0.588245	0.437725
msp_0881	TCS	1.26142	1.26107	1.26142	1.26053
msp_0947	TCS	0.638706	0.264643	0.588245	0.437725
msp_1012	TCS	0.712768	0.264643	0.588245	0.437725
msp_1049	TCS	0.162323	0.162323	0.162323	0.162323
msp_1198	TCS	0.712768	0.264643	0.588245	0.437725
msp_1308	TCS	0.712768	0.264643	0.588245	0.437725
msp_1356	TCS	0.309875	0.264643	0.309875	0.309875
msp_0009	TCS	1.26142	1.26107	1.26142	1.26053

## Sheet: S Table 6
# Description of public shotgun metagenomic datasets used in this study
Cohort name	number of samples	number of diseased or antibiotics-treated samples	number of matched healthy controls if present	Sequencer	Geography	EBI project link
Antibiotics	24	12	12	HiSeq	Denmark	https://www.ebi.ac.uk/ena/browser/view/PRJEB20800
Colorectal cancer	125	66	59	HiSeq	Germany	https://www.ebi.ac.uk/ena/browser/view/PRJEB27928
Liver cirrhosis	241	122	119	HiSeq	China	https://www.ebi.ac.uk/ena/browser/view/PRJEB6337
Parkinson's disease	132	77	55	HiSeq	Germany	https://www.ebi.ac.uk/ena/browser/view/PRJEB17784
Cardiovascular disease	385	214	171	HiSeq	China	https://www.ebi.ac.uk/ena/browser/view/PRJEB21528
Type-2 diabetes	370	178	192	GA	China	https://www.ebi.ac.uk/ena/browser/view/PRJNA422434

## Sheet: S Table 7
# statistics of association between inflow/outflow species populations and clinical parameters
Clinical parameter	Estimate, t (inflow)	Estimate, t (outflow)	p-value (inflow)	p-value (outflow)
Erythrocyte particle (x10*12/L)	-0.00501719	-0.0119226	0.472576	0.0346546
Plasma glucose (mmol/L)	-0.00289062	-0.0201817	0.820163	0.0481521
Serum ApoA1 (g/L)	0.000542419	0.0101267	0.92788	0.0371482
Serum B-type natriuretic peptide (BNP) (ng/L)	-0.271982	2.90676	0.85751	0.0165932
Serum urate (µmol/L)	-1.6136	-2.45728	0.240613	0.0270044
Muscle composition (%)	0.248247	-0.0448432	0.0175769	0.594741

## Sheet: S Table 8
# statistics of association between inflow/outflow species populations and proteomics
Proteins	Estimate, t (inflow)	Estimate, t (outflow)	p-value (inflow)	p-value (outflow)
DSG4	0.0134401	0.0288855	0.182575	0.000808799
LRRN1	0.0072516	0.0243874	0.463509	0.00391098
FGF-21	-0.0233173	-0.0765222	0.4615	0.00400317
GZMA	-0.0145222	-0.0204998	0.0905645	0.00462867
MCP1	-0.00973649	-0.0244196	0.346787	0.00505065
CDCP1	-0.0193799	-0.0212424	0.0299135	0.00520714
MSR1	-0.0149108	-0.0173525	0.054769	0.0085393
CCL19	-0.00949838	-0.0329886	0.519561	0.0086875
ITM2A	0.0748612	0.0165666	0.000944981	0.366961
DDC	0.0517834	0.00745451	0.00851743	0.640704

## Sheet: S Table 9
# statistics of association between inflow/outflow species populations and metabolomics
Metabolites	Estimate, t (inflow)	Estimate, t (outflow)	p-value (inflow)	p-value (outflow)
o-Cresol _94	-3765.13	7131.08	0.0283498	1.30712e-06
Phosphoric acid _69	75362.1	118743	0.139957	0.00573809
Picolinic acid _98	943.937	982.757	0.0358913	0.0110015
Pelargonic acid _11	2424.24	4015.69	0.230362	0.0131137
Elaidic acid _54	-129581	-161115	0.105844	0.0143652
L-Glutamic acid _24	167.714	-6927.18	0.960655	0.0156644
Indole-3-propionic acid _122	-37.3347	-380.826	0.844965	0.0156649
L-Aspartic acid _111	653.412	13086.7	0.919791	0.0185643
Palmitic acid _84	-15071.2	-40738.8	0.489693	0.0242909
Linoleic acid _53	-19268.1	-32976.8	0.284369	0.0266188
Hypoxanthine _79	-59.5031	-720.15	0.886154	0.0364728
L-Lactic acid _59	20713.3	-176646	0.842828	0.0416597
Palmitoleic acid _121	-18781.8	-9836.53	0.0121854	0.112476
Acetaminophen _74	8448.63	3730.41	0.00342682	0.118165
Succinic acid _9	3034.47	1283.73	0.00755487	0.183561
Iminodiacetic acid _106	22374.4	9141.97	0.00709425	0.195809
Indoleacetic acid _46	-1060.44	445.131	0.0236799	0.261337
L-Glutamine _21	1951.42	771.211	0.0238305	0.290519
Hippuric acid _33	-1749.36	545.883	0.0332158	0.422685

## Sheet: S Table 10
# MSP abundance table of wellness cohort
MSP	Species	A1_v1	A1_v2	A1_v3	A1_v4	A2_v1	A2_v2	A2_v3	A2_v4	A3_v1	A3_v2	A3_v3	A3_v4	A4_v1	A4_v2	A4_v3	A4_v4	A5_v1	A5_v2	A5_v3	A5_v4	A6_v1	A6_v2	A6_v3	A6_v4	A7_v1	A7_v2	A7_v3	A7_v4	A8_v1	A8_v2	A8_v3	A8_v4	A9_v1	A9_v2	A9_v3	A9_v4	A10_v1	A10_v2	A10_v3	A10_v4	A11_v1	A11_v2	A11_v3	A11_v4	A12_v1	A12_v2	A12_v3	A12_v4
msp_0001	Blastocystis sp. subtype 3	0	0	0	0	0	0	0	0	0	0	0	0	0	0	0	0	0	0	0	0	0	0	0	0	0	0	0	0	0	0	0	0	0	0	0	0	0	0	0	0	0	0	0	0	0	0	0	0
msp_0002	Blastocystis sp. subtype 1	0	0	0	0	0	0	0	0	0	0	0	0	0	0	0	0	0	0	0	0	0	0	0	0	0	0	0	0	0	0	0	0	0	0	0	0	0	0	0	0	0	0	0	0	0	0	0	0
msp_0003	Bacteroides cellulosilyticus	0	0	0	0	0	0	0	0	2.1033e-07	6.70537e-07	2.55913e-07	3.36176e-07	4.7397e-08	2.3936e-06	5.83234e-07	3.54662e-07	3.00497e-06	3.70739e-06	2.80967e-06	2.13788e-06	2.42055e-07	1.78374e-07	1.90709e-07	4.4542e-07	2.18314e-06	1.77799e-06	3.06998e-07	1.17046e-06	2.62806e-06	1.81841e-06	3.21165e-06	3.38653e-06	0	0	0	0	1.85562e-07	3.42687e-06	2.81231e-07	2.60044e-07	1.61806e-06	9.39314e-07	0	2.13863e-06	0	0	0	0
msp_0004	Blastocystis sp. subtype 2	0	0	0	0	0	0	0	0	0	0	0	0	0	0	0	0	0	0	0	0	0	0	0	0	0	0	0	0	0	0	0	0	0	0	0	0	0	0	0	0	0	0	0	0	0	0	0	0
msp_0005	Escherichia coli	0	3.97353e-08	0	4.46979e-08	1.38245e-06	2.4326e-07	0	1.81064e-06	0	0	0	0	2.97014e-07	1.21957e-06	0	5.17529e-07	0	3.21494e-08	0	0	0	0	1.46454e-06	0	4.74363e-08	0	0	0	7.2525e-07	3.72279e-08	9.29971e-07	8.08219e-07	2.15001e-07	9.56203e-06	0	2.1471e-06	2.18447e-06	6.43589e-07	2.54011e-06	0	4.70206e-08	0	2.08158e-06	3.72981e-06	0	2.38171e-07	3.44313e-06	0
msp_0006	Blastocystis sp. subtype 4	0	0	0	0	0	0	0	0	0	0	0	0	0	5.25107e-07	8.86516e-07	7.87536e-07	0	0	0	0	8.6506e-07	1.80749e-07	2.45507e-07	7.80188e-07	0	0	1.7698e-06	0	0	0	0	0	0	0	0	0	4.72205e-07	0	1.4358e-06	1.41343e-06	7.07033e-08	2.57679e-08	0	6.01221e-07	0	0	0	0
msp_0007	Bacteroides ovatus	0	0	0	0	2.2106e-06	2.15796e-06	1.68303e-06	2.13343e-06	0	0	0	0	9.47231e-08	3.72109e-06	5.09595e-07	1.37003e-07	1.10023e-07	1.74396e-07	2.26774e-07	5.28296e-07	8.55674e-07	2.83543e-07	5.52764e-07	5.04676e-07	2.334e-07	2.2699e-07	2.84264e-07	6.76559e-07	9.08106e-07	1.38887e-06	2.10834e-07	7.01671e-07	0	0	0	0	1.11301e-06	4.46961e-07	7.62988e-07	2.70799e-07	7.83844e-07	9.17475e-07	0	5.85568e-07	4.18889e-07	1.44016e-07	7.55093e-07	0
msp_0008	Bacteroides intestinalis	0	0	0	0	9.91645e-06	1.08467e-05	1.07137e-05	6.84251e-06	0	0	0	0	6.49816e-07	0	3.7689e-06	2.39851e-06	0	0	0	0	0	0	0	0	0	0	0	0	0	0	0	0	0	0	0	0	0	0	0	0	1.60672e-06	1.9344e-06	0	1.83713e-06	2.14589e-07	0	0	0
msp_0009	[Clostridium] bolteae	0	0	0	0	0	0	0	0	7.59215e-08	5.38044e-08	7.27208e-08	0	0	9.11047e-08	0	0	0	0	0	0	0	0	0	0	0	0	0	0	0	0	0	0	0	0	0	0	0	0	0	0	0	0	0	0	0	0	0	0
msp_0010	Bacteroides fragilis 1	2.15039e-07	8.41364e-07	1.05835e-06	8.02284e-07	3.26964e-07	5.27937e-07	2.69274e-07	2.56756e-07	0	0	0	0	0	1.90811e-07	5.92538e-07	2.63939e-07	1.59885e-06	2.01847e-06	1.18792e-06	2.17068e-06	0	0	0	0	0	0	0	0	9.17799e-08	1.47513e-07	0	0	6.22555e-06	9.18866e-06	6.80146e-06	1.11324e-05	0	0	0	0	1.7561e-07	3.26291e-07	1.12314e-05	9.94184e-08	0	0	0	0
msp_0011	Bacteroides thetaiotaomicron	2.552e-07	1.24082e-06	1.78792e-07	1.79609e-06	2.50991e-07	1.07349e-06	1.13542e-06	4.17517e-07	0	0	2.7339e-08	4.45195e-08	1.26254e-07	4.70443e-07	5.37198e-07	4.3058e-07	8.48709e-07	1.42821e-06	2.08245e-06	1.41841e-06	1.04562e-06	2.33516e-07	6.46428e-07	1.98677e-07	2.45874e-07	2.16903e-07	0	1.06545e-07	1.83614e-06	8.31821e-07	2.34544e-07	3.68407e-07	0	0	0	0	2.95905e-07	3.70624e-07	1.32315e-07	0	1.16011e-06	1.3065e-06	0	1.44375e-06	1.07749e-07	5.18889e-08	0	0
msp_0012	Parabacteroides distasonis	5.94311e-07	1.75221e-06	1.23595e-06	8.61445e-06	1.24923e-06	8.98281e-07	8.9873e-07	9.3781e-07	5.88996e-07	1.02997e-06	8.11311e-07	8.11355e-07	5.92871e-07	2.85009e-06	1.65052e-06	2.06315e-06	1.39305e-06	4.54046e-06	3.35516e-06	2.29078e-06	1.18016e-06	9.29102e-07	2.78636e-06	2.35746e-06	2.35306e-07	2.75053e-07	6.5816e-08	7.81402e-07	0	0	0	0	0	0	0	0	6.20854e-07	1.52069e-07	4.43945e-07	7.80051e-08	7.77539e-07	7.78233e-07	0	1.05868e-06	1.73589e-06	8.20861e-07	1.57362e-06	7.22808e-07
msp_0013	Ruminococcus bicirculans	8.9194e-06	1.34817e-05	2.51302e-07	0	4.94109e-06	1.83723e-05	1.13466e-05	1.55154e-05	7.15973e-06	5.38124e-06	6.10023e-06	3.74003e-06	4.69793e-08	7.7661e-06	9.61458e-08	1.43956e-07	2.06668e-06	6.31448e-06	4.06119e-06	2.42562e-06	1.09006e-05	4.26315e-06	2.02642e-07	8.28574e-07	4.48358e-06	7.67923e-07	1.698e-06	3.52831e-06	8.14143e-06	8.91102e-06	6.99763e-06	5.28041e-06	1.25995e-06	2.01361e-06	8.2525e-07	1.95888e-07	5.84874e-06	1.29451e-06	6.79894e-06	1.79647e-06	7.63364e-07	3.03689e-06	2.28119e-07	4.38112e-08	0	0	8.41192e-07	0
msp_0014	Eisenbergiella tayi	0	0	2.27805e-08	0	0	0	0	0	3.2441e-08	0	0	0	0	1.40979e-07	4.79192e-08	0	0	0	0	0	0	0	0	0	4.94307e-08	0	0	0	0	0	0	0	0	0	0	1.87463e-07	0	0	0	0	0	0	1.69908e-07	0	0	0	3.9901e-08	0
msp_0015	Roseburia faecis	0	1.96764e-05	2.81675e-05	0	1.10989e-06	2.01795e-06	4.2601e-06	4.25068e-06	0	0	0	0	0	1.49161e-07	0	0	0	0	0	0	2.4349e-06	7.7691e-06	1.02547e-07	6.85659e-06	1.01664e-05	2.6894e-06	1.19844e-06	2.97502e-06	2.32434e-06	9.44172e-06	3.04351e-06	2.13995e-07	1.2791e-07	3.68284e-08	7.5645e-07	0	3.72276e-07	1.83104e-05	3.62423e-06	1.19815e-06	0	4.73402e-07	0	0	2.23792e-06	3.42157e-06	5.11324e-07	0
msp_0016	Bacteroides plebeius	0	0	0	0	0	0	0	0	1.57698e-06	3.45673e-06	7.36447e-07	5.6687e-06	0	0	0	0	0	0	0	0	0	0	0	0	0	0	6.15547e-06	0	0	0	0	0	0	0	0	0	4.55987e-06	2.15593e-05	1.32852e-05	6.15082e-06	0	0	0	0	0	0	0	0
msp_0017	Roseburia intestinalis	1.16942e-06	0	0	1.57716e-06	1.38849e-07	2.08275e-06	4.58733e-06	1.47378e-06	0	5.06546e-08	5.57998e-08	7.08501e-08	0	4.56349e-08	0	0	1.24691e-06	9.94834e-08	0	6.01253e-08	1.67693e-06	1.77485e-06	1.37387e-07	4.40538e-07	2.13953e-06	5.81269e-06	1.47562e-07	5.8587e-06	0	1.27223e-06	0	0	4.95277e-07	1.01409e-07	5.23036e-07	1.17382e-07	2.60521e-07	1.5232e-05	1.72539e-06	1.27546e-07	8.79771e-07	1.58559e-07	1.80502e-07	0	1.05694e-07	2.34374e-06	0	0
msp_0018	Eisenbergiella massiliensis	1.36184e-07	1.00014e-07	2.54002e-07	1.71546e-07	0	0	0	0	0	0	0	0	0	2.44523e-06	0	0	0	0	0	0	0	0	0	0	0	0	0	0	0	0	0	0	1.32422e-07	6.73551e-08	1.45369e-07	3.30628e-07	0	0	0	0	0	3.03735e-08	3.59359e-07	5.7557e-08	0	0	0	0
msp_0019	Bacteroides faecis	0	0	0	0	0	0	0	0	4.44743e-07	2.16866e-06	2.08542e-06	9.42258e-07	0	0	0	0	0	0	0	0	0	0	0	0	0	0	0	0	0	0	0	0	0	0	0	0	0	0	0	0	0	0	0	0	1.15933e-06	1.45569e-06	1.39437e-06	5.74365e-07
msp_0020	[Clostridium] clostridioforme 1	0	0	0	0	0	0	0	0	0	0	0	0	0	0	0	0	0	0	0	0	0	0	0	0	0	0	0	0	0	0	0	0	0	0	0	0	0	0	0	0	0	0	0	0	0	0	0	0
msp_0021	Bacteroides xylanisolvens	4.75216e-08	0	2.5856e-07	1.82172e-06	9.2979e-08	6.36872e-07	3.54888e-07	6.50116e-08	0	9.59887e-08	2.04676e-07	7.17627e-08	9.99892e-08	0	0	0	2.63892e-06	6.56935e-06	4.1545e-06	6.4658e-06	5.21496e-07	5.00563e-07	0	1.67365e-07	2.25037e-07	9.45755e-07	9.90351e-08	6.51854e-07	0	0	0	0	0	0	0	0	8.05951e-08	3.64499e-07	7.49711e-08	8.34603e-08	0	0	0	0	2.37501e-07	1.59095e-07	3.09105e-07	0
msp_0022	Bacteroides finegoldii	0	0	0	0	2.2185e-07	1.07571e-06	3.44891e-07	2.23411e-07	6.47851e-08	1.13354e-07	3.74579e-07	1.56959e-07	8.5531e-08	7.39858e-07	4.07621e-08	3.74673e-07	0	0	0	0	0	0	0	0	0	0	1.67178e-07	0	0	0	0	0	0	0	0	0	3.37024e-07	2.08351e-07	2.72596e-07	1.56703e-07	0	0	0	0	2.01339e-07	3.34785e-07	1.00268e-07	3.8439e-07
msp_0023	Bacteroides caccae	6.38905e-07	1.57774e-06	1.03688e-06	1.96849e-06	1.86271e-06	2.54203e-06	1.27724e-06	2.21933e-06	2.10016e-07	7.69257e-07	7.6545e-07	4.89888e-07	2.07492e-07	1.39287e-06	8.17505e-07	1.01673e-06	1.80411e-07	6.72266e-07	1.85377e-06	1.03703e-06	1.12001e-07	3.08468e-07	2.51221e-06	2.50951e-07	8.44381e-07	7.25799e-07	2.60186e-07	4.05955e-07	0	0	0	0	0	0	0	0	6.91325e-07	1.54817e-07	2.6552e-07	2.40639e-07	0	0	0	0	6.08523e-07	3.61002e-07	2.68959e-06	1.72477e-07
msp_0024	Hungatella effluvii	0	0	0	0	2.33459e-08	0	0	0	0	0	0	0	0	5.93331e-08	0	0	0	0	0	0	0	0	0	0	0	0	0	0	0	0	0	0	0	4.95531e-08	0	7.36182e-08	0	0	0	0	0	0	6.87813e-08	0	0	0	0	0
msp_0025	Akkermansia muciniphila	1.67398e-06	1.12591e-06	1.22531e-06	8.27399e-07	6.16771e-06	6.89779e-06	2.79187e-06	1.09804e-05	9.51168e-07	2.6576e-06	5.12508e-07	1.30517e-06	0	0	0	0	1.01972e-05	4.52796e-06	1.59725e-06	1.21255e-06	0	0	0	0	7.38536e-06	5.05071e-07	0	7.43952e-08	0	0	0	0	0	0	0	0	0	0	0	0	4.20985e-08	4.76258e-07	0	7.92508e-07	1.3303e-06	1.07017e-06	3.67459e-06	0
msp_0026	Paraprevotella clara	0	0	0	0	0	0	0	0	3.48725e-07	1.20429e-06	6.70662e-07	9.41121e-07	1.94993e-07	1.22752e-06	4.56427e-07	8.85783e-07	0	0	0	0	2.69214e-07	1.89992e-07	1.37408e-07	1.15093e-06	0	0	2.12136e-07	0	0	0	0	0	0	0	0	0	2.7386e-07	1.47962e-07	2.60366e-07	2.34469e-07	0	0	0	0	1.94352e-06	2.74843e-06	1.50783e-06	1.14493e-06
msp_0027	Parabacteroides merdae	3.43988e-07	8.7194e-07	5.08333e-07	6.86061e-07	2.01162e-06	2.57818e-06	1.32469e-06	3.07033e-06	1.2036e-06	1.07517e-06	1.46034e-06	1.94469e-06	6.89496e-07	1.2944e-06	1.20126e-06	1.17913e-06	3.36431e-07	1.10576e-06	9.74162e-07	6.72075e-07	8.56644e-07	3.24498e-07	1.20137e-06	4.34321e-07	1.82448e-06	1.82572e-06	2.69077e-07	1.10347e-06	1.49147e-06	1.57579e-06	6.05188e-07	4.78895e-07	0	0	0	0	6.22265e-07	4.18803e-07	1.17098e-06	3.0102e-07	0	0	0	0	1.20292e-06	6.17929e-07	1.29624e-06	5.03364e-07
msp_0028	Parabacteroides goldsteinii	0	0	0	0	1.15466e-07	7.69773e-08	6.19567e-08	9.40064e-08	3.67488e-07	1.2587e-07	2.05433e-07	1.0165e-07	7.3777e-08	2.12891e-07	1.16537e-07	1.02202e-07	1.66125e-07	1.79784e-07	7.31639e-08	4.18325e-08	0	0	0	0	0	0	7.61644e-08	0	0	0	0	0	0	0	0	0	2.35295e-07	0	3.2102e-08	4.56082e-08	1.88248e-07	9.82179e-08	0	2.97478e-07	0	0	0	0
msp_0029	[Eubacterium] eligens	4.92196e-06	1.01585e-05	6.15705e-06	5.62027e-06	1.2832e-05	5.20004e-06	3.27808e-06	5.39004e-06	4.74094e-07	8.98767e-07	6.73572e-07	8.19594e-07	2.39365e-07	1.56914e-06	1.16338e-07	1.13794e-06	5.12539e-07	1.73528e-06	1.28051e-06	1.94175e-06	3.98094e-06	3.00839e-06	5.01388e-06	3.11592e-06	1.31458e-06	1.39532e-06	8.12242e-07	0	5.8372e-06	5.88875e-06	3.5693e-06	2.12629e-06	7.69169e-08	2.30092e-07	2.77843e-07	6.34282e-07	4.87494e-07	1.36292e-06	1.38656e-06	6.53788e-07	2.61594e-05	5.2239e-06	7.33991e-07	1.62473e-05	6.06725e-06	7.11099e-06	1.38697e-06	3.53863e-06
msp_0030	Klebsiella pneumoniae	0	0	0	0	0	0	0	0	0	0	0	0	0	0	0	0	0	0	0	0	0	2.00991e-07	0	1.47937e-07	0	0	0	0	0	0	0	0	0	0	0	0	0	0	0	0	0	0	0	0	0	0	0	0
msp_0031	Bacteroides stercoris	0	0	0	0	6.78377e-07	1.97245e-06	6.10719e-07	2.04178e-06	1.52045e-06	2.11128e-06	7.20043e-07	1.28451e-06	0	0	0	0	0	0	0	0	3.13681e-06	2.1572e-06	3.09631e-07	8.71792e-07	0	0	1.26901e-06	0	0	0	0	3.75279e-06	0	0	0	0	5.58466e-07	1.08773e-06	8.05635e-07	1.36397e-06	0	0	0	0	1.62977e-06	1.35377e-06	2.74199e-06	1.00221e-06
msp_0032	Alistipes onderdonkii	3.51647e-07	6.56566e-08	3.00224e-07	1.05136e-06	4.98078e-06	2.3525e-06	1.59764e-06	3.61997e-06	1.61649e-07	8.96721e-08	1.78301e-07	1.733e-07	5.54792e-07	1.31837e-06	7.64737e-07	3.36781e-07	2.51397e-07	1.57637e-06	1.38133e-06	7.91856e-07	6.54183e-07	1.05148e-06	1.13117e-06	1.81158e-07	1.187e-05	1.09348e-05	4.11737e-07	6.74259e-06	1.65547e-05	1.69073e-06	5.66341e-06	5.43771e-06	0	0	0	5.13561e-05	2.77449e-06	1.87234e-07	1.47473e-06	4.2746e-07	3.44825e-07	5.12709e-07	4.68364e-05	1.75413e-06	5.7995e-07	8.75607e-08	5.56686e-07	0
msp_0033	Bacteroides fragilis 2	0	0	0	0	0	0	0	0	0	0	0	0	0	0	0	0	0	0	0	0	0	0	0	0	0	0	0	0	0	0	0	0	0	0	0	0	0	0	0	0	0	0	0	0	0	0	0	0
msp_0034	[Faecalibacterium] sp. CAG:74	5.63566e-06	7.00909e-06	8.44336e-06	1.8997e-06	1.3318e-06	3.65608e-06	1.17225e-06	5.25213e-07	0	0	0	0	1.88734e-07	0	0	0	4.01025e-08	0	3.91228e-08	0	6.19984e-06	7.83409e-06	1.72939e-05	9.38164e-06	1.2228e-07	1.2928e-07	8.06035e-07	2.77697e-07	4.42901e-06	9.20175e-06	2.54616e-06	1.82081e-06	0	0	0	0	4.2878e-07	0	1.27921e-07	9.65112e-07	7.96156e-06	4.546e-06	0	9.64537e-06	0	0	0	0
msp_0035	Bacteroides dorei	9.87743e-07	8.2705e-06	2.59753e-06	4.56977e-06	0	0	0	0	0	0	0	0	2.31098e-06	6.9196e-06	4.98959e-06	3.26596e-06	0	0	0	0	1.19152e-05	7.32947e-06	4.17323e-06	6.29535e-06	2.94371e-06	3.51693e-06	2.06069e-07	4.32317e-06	6.89168e-06	1.13225e-05	2.77221e-06	2.22631e-06	0	0	0	0	3.82753e-07	4.89214e-07	4.72137e-07	1.46426e-07	1.53384e-05	1.91952e-05	0	1.46421e-05	1.205e-06	8.70445e-07	4.20591e-06	8.60195e-07
msp_0036	Bacteroides eggerthii	0	0	0	0	4.89985e-06	7.70773e-06	3.99811e-06	7.64383e-06	5.85385e-07	4.68937e-07	1.58035e-07	4.76494e-07	1.31084e-06	2.13887e-05	3.42673e-06	1.68139e-06	0	0	0	0	2.05472e-07	4.61405e-07	7.0082e-07	1.97941e-07	0	0	4.74033e-07	0	0	0	0	0	0	0	0	0	6.03332e-07	3.19333e-07	3.35353e-07	4.67133e-07	0	0	0	0	0	0	0	0
msp_0037	Bacteroides salyersiae	0	0	0	0	0	0	0	0	4.1676e-07	6.53024e-07	6.26356e-07	7.04861e-07	4.68464e-08	2.2885e-06	1.58905e-06	3.67092e-07	0	0	0	0	0	0	0	0	0	0	0	0	4.36173e-07	1.58084e-07	0	9.34382e-08	0	0	0	0	0	0	0	0	0	0	0	0	0	0	0	0
msp_0038	unclassified Lentisphaeria	0	0	0	0	0	0	0	0	3.12746e-08	1.11882e-07	1.24074e-07	5.7168e-08	0	1.04748e-07	2.07238e-07	1.74699e-07	0	0	0	0	0	0	0	0	0	0	5.47228e-07	0	3.21268e-07	1.05865e-07	3.25082e-07	8.2486e-07	0	0	0	0	9.99428e-07	0	7.82558e-07	5.37243e-07	0	1.50248e-07	0	4.2211e-07	0	0	0	0
msp_0039	Lachnospiraceae bacterium hRUG904 / Clostridiales bacterium RUG495 / [Clostridium] sp. CAG:127	1.76509e-05	9.92905e-06	1.45168e-05	1.1863e-06	0	0	0	0	0	0	0	0	2.64907e-07	4.32253e-06	2.83833e-06	1.97718e-06	1.60251e-06	3.70637e-06	1.9418e-06	2.41744e-07	1.11982e-05	6.04135e-06	3.20245e-06	2.50271e-06	0	0	0	0	2.16486e-06	1.64664e-06	2.02781e-06	5.70514e-07	1.51152e-06	2.71955e-06	1.78011e-06	1.81459e-06	0	0	0	0	0	0	1.83466e-06	0	0	0	0	0
msp_0040	Bacteroides massiliensis	0	0	0	0	0	0	0	0	1.02341e-06	4.01838e-06	2.07904e-06	3.74748e-06	1.10932e-06	5.2528e-07	1.46038e-06	1.20709e-06	0	0	0	0	0	0	0	0	0	0	6.63843e-07	0	0	0	0	0	0	0	0	0	8.25831e-07	6.85455e-07	9.54126e-07	6.95083e-07	0	0	0	0	2.94498e-06	6.55192e-06	5.56863e-06	3.66795e-06
msp_0041	Prevotella copri 1	0	0	0	0	0	0	0	0	2.67326e-06	1.28539e-05	9.46153e-06	1.24423e-05	0	0	0	0	0	0	0	0	0	0	0	0	0	0	0	0	0	0	0	0	0	0	0	0	0	0	0	0	0	0	0	0	6.11181e-05	4.3186e-05	7.08131e-06	7.84232e-05
msp_0042	Coprococcus eutactus 2	0	0	0	0	0	0	0	0	0	0	0	0	8.79629e-07	7.63029e-07	4.92265e-07	4.19511e-07	3.54633e-06	2.75347e-06	4.45575e-06	8.64922e-06	1.59941e-07	3.73076e-07	4.55602e-06	1.58733e-06	1.4065e-05	3.33475e-06	0	1.05698e-05	0	0	0	0	1.50968e-07	4.01248e-08	1.65184e-07	0	0	0	0	0	2.0264e-05	1.23402e-05	2.53821e-08	1.27761e-05	0	0	0	0
msp_0043	Bacteroides coprocola	0	0	0	0	0	0	0	0	0	0	0	0	0	0	0	0	0	0	0	0	0	0	0	0	0	0	1.09428e-05	0	0	0	0	0	0	0	0	0	8.1474e-06	9.22713e-06	1.48892e-05	1.11418e-05	0	0	0	0	1.51025e-06	9.95693e-06	3.7203e-06	9.41557e-06
msp_0044	Hungatella hathewayi 1	0	0	0	0	0	0	0	0	0	0	0	0	0	2.19727e-07	1.03451e-07	5.16869e-08	0	0	0	0	0	0	0	0	0	0	0	0	0	0	0	0	0	0	0	7.4435e-08	0	0	0	0	0	0	6.89049e-08	0	0	0	0	0
msp_0045	Ruminococcus bromii 2	2.74763e-05	0	0	0	9.81348e-06	4.42942e-06	8.41953e-06	7.10179e-06	1.05711e-05	9.3212e-06	6.29136e-06	1.09149e-05	4.66265e-06	1.00882e-07	0	4.77483e-06	1.37728e-05	1.20529e-05	6.69157e-06	1.30049e-05	5.74664e-06	5.51642e-06	6.9131e-06	8.21714e-06	0	0	3.25694e-06	0	0	0	0	0	2.16936e-05	2.64323e-05	1.21261e-05	2.20963e-05	9.57733e-06	4.51475e-06	1.0104e-05	3.11544e-06	5.90795e-06	3.25684e-06	2.23719e-05	1.33498e-05	9.40571e-06	0	0	0
msp_0046	Bacteroides uniformis	4.23166e-06	1.28533e-05	8.14303e-06	1.14487e-05	1.17727e-05	1.65697e-05	1.24784e-05	1.08724e-05	1.51184e-05	7.42672e-06	9.22347e-06	1.05767e-05	9.94866e-07	1.79233e-05	5.11538e-06	7.06891e-06	1.57527e-05	1.82267e-05	1.45273e-05	2.05871e-05	2.88656e-06	2.70172e-06	3.38975e-06	2.51778e-06	2.93945e-06	2.75897e-06	1.45966e-06	2.07328e-06	6.86593e-06	6.66376e-06	6.87698e-06	1.10421e-05	0	0	0	0	2.75501e-06	1.30432e-06	2.88317e-06	1.41172e-06	6.51114e-06	1.62636e-05	0	1.07509e-05	1.63721e-06	1.21791e-06	4.99582e-06	6.93227e-07
msp_0047	[Eubacterium] sp. CAG:115	0	3.98549e-07	5.18724e-07	1.19796e-06	4.78911e-06	1.69165e-06	2.79475e-06	1.18747e-06	0	0	0	0	4.20454e-08	0	0	5.41876e-08	0	0	0	0	5.62377e-07	2.57283e-07	0	0	0	0	0	0	9.62354e-07	6.8554e-07	5.53795e-07	8.81909e-07	4.13503e-08	0	3.87998e-07	0	5.48773e-08	0	0	0	1.94822e-06	1.76202e-06	0	2.14925e-07	2.659e-06	0	0	0
msp_0048	[Eubacterium] sp. CAG:38	0	2.14567e-07	2.55028e-08	2.53686e-08	4.08085e-07	1.35999e-06	9.15125e-07	1.81071e-07	3.10229e-07	3.56741e-07	2.44022e-07	3.6194e-07	3.56293e-08	5.21158e-08	0	2.30656e-07	9.99805e-08	3.02617e-07	5.91431e-07	2.8327e-07	1.25906e-06	4.51158e-07	6.43012e-08	2.927e-07	6.19229e-08	6.99539e-07	2.06825e-07	0	2.44121e-07	1.41135e-07	0	0	3.04241e-08	1.37173e-07	2.49716e-07	3.8419e-08	2.74469e-07	5.85695e-06	6.28423e-07	1.91392e-07	2.32132e-07	1.41477e-07	5.09228e-08	2.8793e-07	0	0	0	0
msp_0049	unclassified Lachnoclostridium	0	0	0	0	0	0	0	0	0	0	0	0	0	0	0	0	0	0	0	0	0	0	0	0	0	0	0	0	0	0	0	0	0	0	0	0	0	0	0	0	0	0	0	0	0	0	0	0
msp_0050	Anaerobutyricum hallii	9.37221e-06	9.91116e-06	7.59299e-06	7.53126e-06	1.64907e-06	9.50242e-07	3.4549e-06	3.88503e-06	2.45753e-06	3.03844e-06	4.3131e-06	2.97703e-06	9.64514e-06	3.08187e-07	3.84866e-06	4.187e-06	2.61505e-06	5.61492e-06	2.84486e-06	2.92937e-06	3.27428e-06	3.01538e-06	1.41719e-06	3.12021e-06	6.59728e-08	4.91103e-07	1.65404e-06	2.31817e-06	1.98577e-06	2.7935e-06	2.04742e-06	1.56026e-06	1.51903e-06	1.79989e-06	2.29687e-06	1.4651e-06	7.61841e-07	1.75611e-06	2.64168e-06	1.63961e-06	1.87696e-06	4.69838e-06	1.63341e-06	1.87042e-06	2.46442e-06	4.34816e-06	4.30208e-06	2.44629e-06
msp_0051	unclassified Muribaculaceae	0	0	0	0	0	0	0	0	0	0	0	0	0	0	0	0	0	0	0	0	0	0	0	0	0	0	0	0	0	0	0	0	0	0	0	0	0	0	0	0	0	0	0	0	0	0	0	0
msp_0052	Blautia sp. CAG:257	2.91393e-07	3.45619e-07	1.07185e-06	9.02248e-07	0	1.67615e-08	4.75205e-08	0	3.61809e-08	0	0	0	0	0	0	0	0	0	0	0	0	0	0	0	0	0	0	0	0	0	0	0	0	0	0	0	0	0	0	0	0	0	0	0	0	0	0	0
msp_0053	[Eubacterium] siraeum	1.99179e-06	1.53048e-06	4.16824e-06	5.40448e-06	4.39704e-06	3.91317e-07	2.76676e-07	4.15282e-07	5.94281e-07	2.33439e-06	8.24193e-07	3.96789e-06	1.93869e-07	4.24083e-06	1.30815e-05	1.17343e-06	0	0	0	0	3.75481e-08	0	1.07979e-07	0	6.49394e-08	1.2937e-07	7.58483e-07	3.26493e-08	1.55285e-06	2.68812e-06	1.27426e-06	5.02372e-07	1.00688e-05	5.71227e-06	4.12941e-06	3.72719e-06	6.46673e-06	0	3.94059e-07	7.24616e-07	1.10839e-07	1.37422e-07	3.91087e-06	2.03694e-08	0	0	0	0
msp_0054	Bacteroides nordii	0	5.02632e-08	7.81763e-08	1.0247e-07	0	8.20208e-08	1.2011e-07	2.41603e-08	0	0	0	0	0	0	0	0	0	1.2991e-07	6.62903e-08	5.38312e-08	0	0	0	0	0	0	0	0	0	0	0	0	0	0	0	0	0	0	0	0	7.03659e-08	1.26062e-07	0	4.20525e-08	0	0	0	0
msp_0055	Firmicutes bacterium CAG:65 / [Clostridium] sp. 2789STDY5608883	0	0	0	0	1.41812e-07	4.90596e-07	1.15612e-07	0	0	0	0	0	4.83055e-07	5.38601e-07	9.20061e-07	1.90984e-07	0	0	0	0	7.11605e-08	1.86536e-08	2.07881e-07	3.37461e-07	0	0	5.77191e-08	0	5.58991e-06	3.76318e-07	1.29658e-05	1.70645e-06	1.58625e-07	0	1.06644e-07	0	0	8.9631e-08	9.58131e-08	5.05049e-08	0	0	0	5.63556e-08	1.65653e-07	1.95909e-07	5.32098e-07	0
msp_0056	unclassified Lachnoclostridium	0	0	0	0	0	0	0	0	5.17558e-08	0	0	2.59272e-08	0	4.57054e-07	0	0	0	0	0	0	0	0	0	0	0	0	0	0	0	0	0	0	0	0	0	3.68343e-08	0	0	0	0	0	0	0	0	0	0	0	0
msp_0057	Roseburia sp. CAG:45 & sp. 2789STDY5608886	0	0	0	0	2.66529e-07	1.37362e-06	2.51021e-07	3.82024e-07	3.76664e-07	1.31098e-06	5.09044e-07	1.03268e-05	3.80281e-08	0	0	1.34613e-06	2.6746e-06	6.49528e-06	1.39162e-05	3.77355e-06	7.27387e-08	0	1.28628e-07	0	2.88015e-06	1.61186e-07	0	1.70365e-07	0	0	0	0	0	0	0	0	0	0	4.69297e-08	4.10391e-08	0	0	0	0	2.81517e-07	1.04842e-07	0	0
msp_0058	[Ruminococcus] gnavus	7.09282e-08	1.6817e-07	1.33287e-07	3.05603e-07	0	2.66004e-08	6.64166e-08	0	9.65341e-07	1.393e-07	3.13595e-07	6.34264e-07	0	0	0	0	0	0	0	0	0	0	0	0	0	0	0	0	0	0	0	0	0	0	0	0	0	0	0	0	0	0	0	0	0	0	0	0
msp_0059	Barnesiella intestinihominis	3.01466e-06	3.86972e-06	1.88207e-06	3.51964e-06	1.87072e-06	2.4094e-06	1.84647e-06	2.6441e-06	1.19734e-06	5.98908e-07	5.67906e-07	4.28113e-07	5.14781e-07	6.31805e-08	1.2094e-06	1.23419e-06	4.15054e-06	1.37617e-06	4.47598e-07	8.42812e-07	3.13894e-07	2.15127e-06	3.70726e-06	2.14051e-06	2.04534e-06	2.11546e-06	1.71984e-06	1.93461e-06	3.43673e-06	2.84936e-06	4.25661e-06	4.70608e-06	0	0	0	0	3.79682e-06	6.82461e-07	3.58971e-06	1.79994e-06	2.7894e-06	5.42601e-06	0	6.01624e-06	5.80702e-07	1.62838e-06	3.43867e-06	3.99412e-07
msp_0060	Lachnospiraceae bacterium CIM:MAG 844 / Firmicutes bacterium CAG:95	5.36737e-08	4.82394e-08	6.68127e-07	0	0	4.48264e-07	4.76643e-08	0	0	0	0	0	1.18338e-07	7.65176e-07	2.31254e-07	9.13822e-08	0	0	0	0	6.92022e-08	5.67227e-08	1.41855e-07	5.40964e-08	0	0	5.82998e-07	0	1.17685e-07	4.17554e-07	2.56895e-06	6.92631e-07	0	0	0	0	4.50835e-07	1.2675e-07	6.33408e-07	4.87564e-07	1.34156e-06	7.56213e-07	0	9.92384e-07	0	0	0	0
msp_0061	Bacteroides congonensis	0	0	0	0	0	1.87635e-07	1.55164e-07	0	0	0	0	0	0	0	0	0	0	0	0	0	0	0	0	0	0	0	0	0	0	0	0	0	0	0	0	0	0	0	0	0	0	0	0	0	0	0	0	0
msp_0062	Odoribacter splanchnicus	5.83695e-07	8.5146e-07	6.94269e-07	5.69893e-07	1.31458e-06	1.53695e-06	1.3232e-06	1.64416e-06	5.27309e-07	6.27554e-07	6.22909e-07	7.1501e-07	4.76988e-07	6.62724e-07	8.22854e-07	7.59701e-07	6.60117e-07	1.23043e-06	8.85997e-07	7.43024e-07	3.70481e-07	4.72911e-07	9.70991e-07	6.26164e-07	5.44372e-07	8.04514e-07	8.91155e-07	3.35216e-07	1.22149e-06	1.35445e-06	9.71815e-07	1.04249e-06	0	0	0	0	1.07058e-06	1.77985e-07	9.04795e-07	9.0722e-07	8.33057e-07	1.18349e-06	0	7.58105e-07	1.27216e-06	1.46008e-06	1.61252e-06	9.17582e-07
msp_0063	Bacteroides clarus	0	0	0	0	0	0	0	0	2.63817e-07	3.43095e-07	7.26132e-07	8.23508e-07	1.49238e-07	4.91317e-08	9.59746e-07	3.67889e-07	0	0	0	0	2.04677e-07	2.30915e-07	4.00444e-07	7.10068e-07	0	0	0	0	0	0	0	0	0	0	0	0	0	0	0	0	0	0	0	0	0	0	0	0
msp_0064	unclassified Bacteroidales [Alistipes] sp. CAG:435	0	0	0	0	0	0	0	0	0	0	0	0	0	0	0	0	0	0	0	0	1.07096e-05	1.61576e-05	1.52856e-05	1.18624e-05	0	0	0	0	0	0	0	0	0	0	0	0	0	0	0	0	0	0	0	0	0	0	0	0
msp_0065	[Ruminococcus] sp. CAG:17 / Blautia sp. 2789STDY5608880	0	0	0	0	3.85332e-06	8.98038e-07	3.89664e-06	1.46034e-06	0	0	0	0	7.54735e-06	2.31997e-07	1.14812e-06	1.23494e-06	0	0	0	0	1.21029e-06	1.08289e-06	5.69181e-07	1.32721e-06	1.60216e-06	2.08849e-06	1.06551e-06	4.09967e-06	3.79502e-06	4.0395e-06	5.14717e-06	2.69646e-06	1.41841e-07	3.84508e-07	5.31191e-07	3.34746e-07	6.41718e-07	1.50455e-06	1.72965e-06	1.08934e-06	0	0	3.10368e-07	0	0	0	0	0
msp_0066	[Clostridium] sp. AT4	0	9.09158e-08	0	7.27575e-08	0	0	7.07222e-08	0	1.23219e-07	2.50391e-08	6.98705e-08	2.83157e-07	0	0	0	0	0	3.22205e-08	0	0	0	0	0	0	0	0	0	0	0	0	0	0	0	0	0	0	0	0	0	0	0	0	0	0	0	9.00796e-08	5.66907e-08	1.55983e-07
msp_0067	Prevotella sp. 109 & CAG:255	0	0	0	0	0	0	0	0	0	0	0	0	0	0	0	0	0	0	0	0	0	0	0	0	0	0	0	0	0	0	0	0	0	0	0	0	0	0	0	0	0	0	0	0	0	0	0	0
msp_0068	[Eubacterium] rectale	0	0	0	0	8.86319e-06	9.97193e-06	2.10735e-05	5.52686e-07	1.99773e-05	2.6268e-05	3.52991e-05	2.36371e-05	9.67212e-06	0	0	4.15753e-07	3.62958e-06	2.7788e-05	2.18202e-05	3.06325e-05	3.46093e-06	7.96582e-07	0	7.54903e-07	5.30679e-06	1.14834e-05	8.4156e-06	9.24066e-06	1.18431e-05	6.68873e-06	1.13144e-05	6.71245e-06	4.01735e-06	5.07522e-06	6.22428e-06	5.43449e-06	2.84688e-06	2.10515e-05	4.80771e-06	7.91328e-06	1.33253e-05	3.76062e-06	5.3142e-06	4.23058e-06	1.26568e-05	8.55375e-06	8.93365e-06	8.40816e-06
msp_0069	Bacteroides vulgatus	9.40239e-07	7.39808e-06	2.32059e-06	4.07369e-06	9.48095e-06	1.73317e-05	1.43507e-05	1.85433e-05	2.01004e-06	6.25397e-06	4.23133e-06	2.58838e-06	4.03105e-06	6.99284e-06	7.60951e-06	6.00152e-06	7.28283e-06	1.53774e-05	1.76331e-05	1.61001e-05	1.45144e-05	7.88503e-06	5.86044e-06	7.50972e-06	3.18563e-06	6.07195e-06	1.21821e-06	7.89148e-06	8.12266e-06	1.19667e-05	3.05988e-06	2.79425e-06	0	0	0	0	4.98489e-06	3.2719e-06	2.52777e-06	1.22697e-06	1.3891e-05	1.64047e-05	0	1.30783e-05	2.04712e-05	1.80671e-05	2.28863e-05	1.65868e-05
msp_0070	Akkermansia muciniphila 2	0	0	0	0	0	0	0	0	0	0	0	0	5.39588e-06	3.86416e-06	5.40084e-06	2.82592e-06	0	0	0	0	0	0	0	0	0	0	0	0	0	0	0	0	1.6959e-06	1.04896e-05	6.38739e-06	1.73955e-06	0	0	0	0	0	0	1.614e-06	0	0	0	0	0
msp_0071	Roseburia hominis	1.37021e-07	4.20143e-07	9.06322e-07	7.25158e-07	0	0	0	0	4.56367e-07	3.61782e-06	3.22835e-06	4.09169e-07	2.79698e-07	6.05949e-08	2.38467e-08	2.93054e-08	4.74119e-07	2.13993e-06	1.96013e-06	2.83173e-06	1.76208e-07	1.30598e-07	1.93673e-07	0	1.07676e-06	1.35014e-06	1.82883e-07	4.46266e-07	1.01324e-06	1.6483e-06	4.03469e-07	6.71491e-07	7.46704e-08	7.3193e-08	1.37237e-07	4.44461e-08	5.27723e-07	5.9831e-07	6.47107e-07	1.90303e-07	7.51842e-07	4.31791e-07	4.58392e-08	4.41261e-07	3.17663e-07	1.19647e-06	1.93923e-07	0
msp_0072	Roseburia inulinivorans	1.66775e-07	0	3.20041e-08	1.49251e-07	4.96518e-07	8.07645e-07	2.07701e-06	1.86785e-06	8.67406e-07	3.04298e-07	5.92042e-07	8.06731e-07	0	0	0	0	0	6.09097e-08	1.07923e-07	2.52097e-07	2.62526e-07	3.47463e-07	1.31106e-07	2.21814e-07	4.69684e-06	4.91571e-06	9.73339e-07	3.78554e-06	7.09696e-07	9.3507e-08	4.62675e-07	3.33789e-08	6.24129e-08	4.50368e-08	2.32089e-07	1.05415e-06	3.25381e-07	5.55654e-06	7.90761e-07	9.3052e-07	0	6.52257e-08	1.16633e-06	0	9.75604e-07	3.45742e-06	1.28646e-06	7.39353e-07
msp_0073	Victivallales bacterium CCUG 44730	1.00589e-07	5.44237e-08	5.45835e-08	8.77923e-08	0	0	0	0	0	0	0	0	6.57558e-08	4.28726e-08	1.48477e-07	1.03985e-07	0	0	6.00317e-08	0	7.13298e-08	2.58235e-08	0	0	0	0	7.6175e-08	0	0	0	6.5133e-08	1.35184e-07	0	0	0	0	1.88086e-07	0	1.8708e-07	1.04096e-07	0	0	0	2.38929e-07	0	0	0	0
msp_0074	Roseburia sp. CAG:100 / Lachnospiraceae bacterium CIM:MAG 54	0	0	0	0	0	0	0	0	0	0	0	0	0	0	0	0	0	0	0	0	3.41784e-07	1.52218e-07	0	0	0	0	1.45797e-07	0	0	0	0	0	5.5987e-08	0	6.40729e-07	3.50807e-08	5.17812e-08	2.95057e-06	2.72387e-07	1.20361e-07	0	0	3.34382e-08	0	0	0	0	0
msp_0075	Lachnospiraceae bacterium GAM79 / [Clostridium] sp. CAG:91 & sp. 2789STDY5834873	1.89918e-06	7.96333e-07	3.71003e-06	1.14692e-05	5.04198e-06	3.59123e-06	5.62799e-06	1.03743e-07	7.22044e-07	4.45631e-06	1.81728e-06	2.02359e-06	6.7275e-08	2.22402e-07	1.70132e-07	1.14977e-06	3.33917e-08	7.53224e-08	1.04195e-07	1.08299e-07	8.48808e-06	4.59751e-06	1.14459e-06	9.43119e-06	6.54604e-07	6.28539e-07	1.30157e-07	2.99582e-07	3.15894e-07	2.92474e-06	8.36963e-07	3.7335e-06	6.16878e-07	1.38688e-07	5.9935e-07	1.74041e-07	2.14927e-07	9.64358e-07	6.55389e-08	1.42393e-07	1.24696e-06	4.51043e-07	1.60402e-07	2.90317e-08	2.0209e-06	2.85917e-06	1.7201e-06	3.92119e-07
msp_0076	Blautia wexlerae	7.09555e-06	7.12489e-06	6.53366e-06	1.46246e-05	4.53216e-06	7.65275e-06	1.82892e-05	9.54796e-06	1.3675e-05	9.27672e-06	1.35392e-05	8.91441e-06	4.9213e-06	1.34718e-07	1.3027e-06	3.01899e-06	2.9739e-05	1.61696e-05	1.30294e-05	1.833e-05	4.18504e-06	2.86254e-06	4.67875e-07	3.78802e-06	6.14694e-06	7.49428e-06	1.14403e-06	2.44565e-06	1.01155e-06	2.79593e-06	5.12409e-06	2.91652e-06	1.92027e-06	1.39992e-06	2.10186e-06	5.74854e-07	5.53141e-07	2.96967e-06	2.22789e-06	1.22644e-06	7.04451e-06	7.37481e-06	5.91853e-07	4.16857e-07	6.43535e-06	1.11239e-05	1.23192e-05	6.33405e-06
msp_0077	unclassified Lachnospiraceae	0	0	0	0	0	0	0	0	0	0	0	0	0	0	0	0	0	0	0	0	8.57963e-07	7.80398e-07	0	0	0	0	2.19155e-07	0	5.83787e-07	2.64803e-06	1.36409e-07	3.16896e-07	2.18241e-07	1.73119e-07	2.08387e-07	2.78786e-07	1.12086e-07	2.8499e-06	2.92861e-07	2.19937e-07	0	6.16415e-06	3.29469e-07	0	0	0	0	0
msp_0078	Prevotella sp. CAG:732	0	0	0	0	0	0	0	0	0	0	0	0	0	0	0	0	0	0	0	0	0	0	0	0	0	0	0	0	0	0	0	0	0	0	0	0	0	0	0	0	0	0	0	0	0	0	0	0
msp_0079	[Clostridium] sp. CAG:7	2.29442e-07	3.43932e-07	3.33838e-07	5.37599e-07	4.58762e-07	4.62311e-07	5.58929e-07	6.12526e-07	1.03229e-06	1.69696e-06	1.06158e-06	1.63811e-06	0	0	7.03401e-08	1.66e-07	1.84102e-08	4.51256e-07	5.31114e-07	2.96883e-07	1.67526e-07	1.35378e-07	2.028e-07	1.44319e-07	1.68865e-07	3.33594e-07	3.41472e-08	3.37829e-07	1.12951e-07	1.59429e-07	6.88601e-08	9.57258e-08	0	0	0	0	3.59591e-08	8.36489e-08	7.37971e-08	3.90803e-08	5.55704e-07	3.42847e-07	0	2.6537e-07	1.04032e-06	2.92127e-06	2.9325e-06	3.137e-06
msp_0080	Prevotellamassilia timonensis	0	0	0	0	0	0	0	0	0	0	0	0	0	0	0	0	0	0	0	0	0	0	0	0	0	0	0	0	0	0	0	0	0	0	0	0	0	0	0	0	0	0	0	0	0	0	0	0
msp_0081	unclassified Prevotella	0	0	0	0	0	0	0	0	0	0	0	0	0	0	0	0	0	0	0	0	1.35326e-06	2.39049e-06	1.43718e-07	1.06999e-06	0	0	0	0	0	0	0	0	0	0	0	0	0	0	0	0	0	0	0	0	0	0	0	0
msp_0082c	Providencia rettgeri 2	0	0	0	0	0	0	0	0	0	0	0	0	0	0	0	0	0	0	0	0	0	0	0	0	0	0	0	0	0	0	0	0	0	0	0	0	0	0	0	0	0	0	0	0	0	0	0	0
msp_0083	Parabacteroides johnsonii	2.06243e-07	1.16784e-06	4.62542e-07	1.11413e-06	0	0	0	0	0	0	0	0	0	0	0	0	0	0	0	0	0	0	0	0	0	0	0	0	0	0	0	0	0	0	0	0	0	0	0	0	0	0	0	0	0	0	0	0
msp_0084	Prevotella sp. RUG457 & sp. RUG782 & sp. CAG:386	0	0	0	0	0	0	0	0	0	0	0	0	0	0	0	0	0	0	0	0	0	0	0	0	0	0	0	0	0	0	0	0	0	0	0	0	0	0	0	0	0	0	0	0	0	0	0	0
msp_0085	unclassified Eisenbergiella	0	0	0	0	0	0	0	0	0	0	0	0	0	0	0	0	0	0	0	0	0	0	0	0	0	0	0	0	0	0	0	0	9.50446e-07	5.92316e-07	5.21462e-07	8.10372e-07	0	0	0	0	0	0	7.60257e-07	0	0	0	0	0
msp_0086	[Clostridium] symbiosum	0	0	0	0	0	0	0	0	0	0	0	0	0	0	0	0	0	0	0	0	0	0	0	0	0	0	0	0	0	0	0	0	0	6.80274e-08	0	1.50256e-07	0	0	0	0	0	0	1.61192e-07	0	0	0	3.57797e-08	0
msp_0087	Lachnospira pectinoschiza	0	0	0	0	4.25656e-06	4.1857e-07	1.26159e-06	2.00334e-06	5.24902e-07	8.34156e-07	1.08247e-06	1.41831e-06	2.63658e-07	0	7.42879e-08	0	5.80497e-07	2.93604e-06	5.01882e-06	5.83526e-06	2.63242e-06	1.70685e-06	3.84059e-06	5.78689e-06	0	0	1.35164e-07	0	0	3.51842e-06	7.01519e-07	2.63176e-06	0	0	0	0	0	4.66771e-07	0	1.24591e-07	0	0	0	0	4.5121e-06	5.05035e-06	3.052e-06	9.06735e-06
msp_0088	Butyricimonas sp. Marseille-P3923	0	0	0	0	0	0	0	0	0	0	0	0	0	0	0	0	0	0	0	0	0	6.59437e-08	1.68626e-08	0	0	0	0	0	0	0	0	0	0	0	0	0	0	0	0	0	0	1.70027e-08	0	6.68863e-08	0	0	0	0
msp_0089	Alistipes finegoldii	1.292e-06	6.76635e-07	1.80051e-06	9.95156e-07	0	0	0	0	6.41231e-07	1.26963e-07	2.83803e-07	9.0071e-08	1.84443e-07	3.04732e-08	2.40925e-07	7.19477e-07	3.94651e-08	1.99598e-07	3.85497e-07	5.35148e-08	9.95209e-08	2.90758e-07	2.55952e-07	8.51152e-08	0	0	0	0	1.27749e-06	4.84536e-07	1.39612e-06	1.38597e-06	0	0	0	0	0	0	0	0	2.61426e-07	1.19249e-06	0	3.09905e-06	2.68325e-07	7.91165e-08	1.74248e-07	0
msp_0090	Alistipes putredinis	3.89182e-06	3.21578e-06	3.44706e-06	1.85652e-06	7.41126e-06	7.03105e-06	4.79206e-06	7.92921e-06	8.83407e-06	3.02929e-06	3.06773e-06	5.63646e-06	3.54829e-06	5.40058e-06	4.87889e-06	4.40826e-06	7.16498e-06	4.77661e-06	4.70502e-06	3.99172e-06	9.45544e-07	3.13854e-06	5.01832e-06	4.52068e-06	2.86553e-06	5.50437e-06	1.28336e-06	7.12479e-06	4.91771e-06	4.6753e-06	2.94625e-06	4.64015e-06	8.33257e-08	7.13118e-08	5.17284e-08	0	5.08555e-06	8.91465e-07	3.16813e-06	1.49735e-06	4.3431e-06	1.02023e-05	0	7.39639e-06	6.08556e-06	6.44644e-06	1.50586e-05	3.69342e-06
msp_0091	Prevotella sp. CAG:604	0	0	0	0	0	0	0	0	0	0	0	0	0	0	0	0	0	0	0	0	0	0	0	0	0	0	0	0	0	0	0	0	0	0	0	0	0	0	0	0	0	0	0	0	0	0	0	0
msp_0092	Sutterella wadsworthensis 1	0	0	0	0	2.86724e-06	2.19674e-06	1.5506e-06	2.25948e-06	2.53583e-08	0	0	6.20635e-08	0	6.25053e-07	1.97967e-07	3.23792e-07	0	0	0	0	3.72065e-07	1.10412e-07	1.37865e-07	2.19724e-07	0	0	6.80853e-08	0	0	0	0	0	0	0	0	0	1.69886e-07	3.03093e-07	1.97548e-07	6.30258e-08	1.33449e-06	1.23781e-06	0	3.16874e-07	5.10408e-07	3.40167e-07	3.1335e-07	5.54749e-07
msp_0093	[Clostridium] sp. CAG:62	0	4.40465e-07	6.47028e-08	3.60113e-06	3.02943e-06	9.13384e-07	8.21099e-07	2.19509e-06	0	5.62403e-08	0	6.90879e-08	4.26914e-07	6.91254e-08	2.55689e-07	7.44957e-08	0	5.4656e-07	6.51878e-07	1.23732e-07	1.50911e-07	0	1.88471e-07	4.91805e-07	3.76256e-06	1.89206e-06	3.8766e-07	2.11261e-06	2.6717e-06	3.07062e-06	2.52773e-07	1.33246e-07	1.33434e-06	8.98671e-07	1.92796e-06	5.0195e-07	1.53867e-06	5.36442e-07	1.3245e-06	3.89129e-07	4.2102e-07	7.05064e-07	4.56075e-07	1.93487e-07	4.50324e-06	8.70614e-08	4.08251e-07	0
msp_0094	unclassified Roseburia	0	0	0	0	0	0	0	0	0	0	0	0	0	0	0	0	0	0	0	0	0	0	0	0	0	0	0	0	0	0	0	0	0	0	0	0	0	0	0	0	0	0	0	0	0	0	0	0
msp_0095	unclassified Ruminococcaceae	0	0	2.39575e-05	0	0	0	0	0	0	0	0	0	5.40594e-08	2.66751e-06	5.88346e-06	0	0	0	0	0	0	0	0	0	0	0	0	0	0	0	0	0	0	0	0	0	0	0	0	0	0	0	0	0	0	0	0	0
msp_0096	Bacteroides sp. CAG:443	0	0	0	0	0	0	0	0	0	0	0	0	0	0	0	0	0	0	0	0	0	0	0	0	0	0	0	0	0	0	0	0	0	0	0	0	0	0	0	0	0	0	0	0	0	0	0	0
msp_0097	Paraprevotella xylaniphila	0	0	0	0	0	0	0	0	0	0	0	0	0	0	0	0	0	0	0	0	0	0	0	0	0	0	0	0	0	0	0	0	0	0	0	0	0	0	0	0	0	0	0	0	0	0	0	0
msp_0098	Parabacteroides gordonii	0	0	0	0	0	0	0	0	0	0	0	0	0	0	2.83858e-08	5.54462e-08	0	0	0	0	0	0	0	0	0	0	0	0	0	0	0	0	0	0	0	0	0	0	0	0	0	0	0	0	0	0	0	0
[truncated: 1,879 more rows]
[truncated: 296 more columns]

[truncated: 1 more sheets: S Table 11]
